# Supplementary material for: BICD2 promotes ciliogenesis by facilitating CP110 removal from the mother centriole
Source: EMBO Rep. 2025 Oct 16;26(22):5567–88. doi: 10.1038/s44319-025-00597-0 (PMC12635215; doi:10.1038/s44319-025-00597-0)
Supplement: Supplementary file 2 — Source data Fig. 1 [file 44319_2025_597_MOESM2_ESM.zip]

Archive with 67 entries (51 files):
- Figure 1/
- Figure 1/1A/
- Figure 1/1A/BICD2+C-Nap1/
- Figure 1/1A/BICD2+C-Nap1/BICD2.bmp
- Figure 1/1A/BICD2+C-Nap1/C-Nap1.bmp
- Figure 1/1A/BICD2+C-Nap1/ICD2+C-Nap1.bmp
- Figure 1/1A/BICD2+Centrin/
- Figure 1/1A/BICD2+Centrin/BICD2+Centrin.bmp
- Figure 1/1A/BICD2+Centrin/BICD2.bmp
- Figure 1/1A/BICD2+Centrin/Centrin.bmp
- Figure 1/1A/BICD2+CEP164/
- Figure 1/1A/BICD2+CEP164/BICD2+CEP164.bmp
- Figure 1/1A/BICD2+CEP164/BICD2.bmp
- Figure 1/1A/BICD2+CEP164/CEP164.bmp
- Figure 1/1A/BICD2+PCM1/
- Figure 1/1A/BICD2+PCM1/BICD2+PCM1.bmp
- Figure 1/1A/BICD2+PCM1/BICD2.bmp
- Figure 1/1A/BICD2+PCM1/PCM1.bmp
- Figure 1/1B/
- Figure 1/1B/BICD2+Centrin.tif
- Figure 1/1B/BICD2+CEP164+Centrin.tif
- Figure 1/1B/BICD2+CEP164.tif
- Figure 1/1B/BICD2.tif
- Figure 1/1B/Centrin.tif
- Figure 1/1B/CEP164+Centrin.tif
- Figure 1/1B/CEP164.tif
- Figure 1/1E/
- Figure 1/1E/BICD2-flag-1-271/
- Figure 1/1E/BICD2-flag-1-271/CEP164.jpg
- Figure 1/1E/BICD2-flag-1-271/Flag+CEP164+DAPI.jpg
- Figure 1/1E/BICD2-flag-1-271/Flag+CEP164.jpg
- Figure 1/1E/BICD2-flag-1-271/Flag.jpg
- Figure 1/1E/BICD2-flag-1-271+541-824/
- Figure 1/1E/BICD2-flag-1-271+541-824/CEP164.jpg
- Figure 1/1E/BICD2-flag-1-271+541-824/Flag+CEP164+DAPI.jpg
- Figure 1/1E/BICD2-flag-1-271+541-824/Flag+CEP164.jpg
- Figure 1/1E/BICD2-flag-1-271+541-824/Flag.jpg
- Figure 1/1E/BICD2-flag-1-540/
- Figure 1/1E/BICD2-flag-1-540/CEP164.jpg
- Figure 1/1E/BICD2-flag-1-540/Flag+CEP164+DAPI.jpg
- Figure 1/1E/BICD2-flag-1-540/Flag+CEP164.jpg
- Figure 1/1E/BICD2-flag-1-540/Flag.jpg
- Figure 1/1E/BICD2-flag-1-824/
- Figure 1/1E/BICD2-flag-1-824/CEP164.jpg
- Figure 1/1E/BICD2-flag-1-824/Flag+CEP164+DAPI.jpg
- Figure 1/1E/BICD2-flag-1-824/Flag+CEP164.jpg
- Figure 1/1E/BICD2-flag-1-824/Flag.jpg
- Figure 1/1E/BICD2-flag-272-540/
- Figure 1/1E/BICD2-flag-272-540/CEP164.jpg
- Figure 1/1E/BICD2-flag-272-540/Flag+CEP164+DAPI.jpg
- Figure 1/1E/BICD2-flag-272-540/Flag+CEP164.jpg
- Figure 1/1E/BICD2-flag-272-540/Flag.jpg
- Figure 1/1E/BICD2-flag-272-824/
- Figure 1/1E/BICD2-flag-272-824/CEP164.jpg
- Figure 1/1E/BICD2-flag-272-824/Flag+CEP164+DAPI.jpg
- Figure 1/1E/BICD2-flag-272-824/Flag+CEP164.jpg
- Figure 1/1E/BICD2-flag-272-824/Flag.jpg
- Figure 1/1E/BICD2-flag-541-824/
- Figure 1/1E/BICD2-flag-541-824/CEP164.jpg
- Figure 1/1E/BICD2-flag-541-824/Flag+CEP164+DAPI.jpg
- Figure 1/1E/BICD2-flag-541-824/Flag+CEP164.jpg
- Figure 1/1E/BICD2-flag-541-824/Flag.jpg
- Figure 1/1E/control/
- Figure 1/1E/control/CEP164.jpg
- Figure 1/1E/control/Flag+CEP164+DAPI.jpg
- Figure 1/1E/control/Flag+CEP164.jpg
- Figure 1/1E/control/Flag.jpg
