# Supplementary material for: BICD2 promotes ciliogenesis by facilitating CP110 removal from the mother centriole
Source: EMBO Rep. 2025 Oct 16;26(22):5567–88. doi: 10.1038/s44319-025-00597-0 (PMC12635215; doi:10.1038/s44319-025-00597-0)
Supplement: Supplementary file 3 — Source data Fig. 2 [file 44319_2025_597_MOESM3_ESM.zip]

Archive with 31 entries (25 files):
- Figure 2/
- Figure 2/2A.tif
- Figure 2/2B/
- Figure 2/2B/siBICD2-1.bmp
- Figure 2/2B/siBICD2-2.bmp
- Figure 2/2B/siNC.bmp
- Figure 2/2C_Numerical data.xlsx
- Figure 2/2D/
- Figure 2/2D/siBICD2-1.bmp
- Figure 2/2D/siBICD2-2.bmp
- Figure 2/2D/siNC.bmp
- Figure 2/2E_Numerical data.xlsx
- Figure 2/2F.tif
- Figure 2/2G/
- Figure 2/2G/siBICD2-1+siCP110.bmp
- Figure 2/2G/siBICD2-1.bmp
- Figure 2/2G/siCP110.bmp
- Figure 2/2G/siNC.bmp
- Figure 2/2H_Numerical data.xlsx
- Figure 2/2I.tif
- Figure 2/2J/
- Figure 2/2J/BICD2-flag.bmp
- Figure 2/2J/control.bmp
- Figure 2/2K_Numerical data.xlsx
- Figure 2/2L/
- Figure 2/2L/BICD2-flag.bmp
- Figure 2/2L/control.bmp
- Figure 2/2M_Numerical data.xlsx
- Figure 2/2N.tif
- Figure 2/2O_Numerical data.xlsx
- Figure 2/2P_Numerical data.xlsx
