# Supplementary material for: BICD2 promotes ciliogenesis by facilitating CP110 removal from the mother centriole
Source: EMBO Rep. 2025 Oct 16;26(22):5567–88. doi: 10.1038/s44319-025-00597-0 (PMC12635215; doi:10.1038/s44319-025-00597-0)
Supplement: Supplementary file 3 — Source data Fig. 2 [file 44319_2025_597_MOESM3_ESM.zip › Figure 2/2E_Numerical data.xlsx]

## Sheet: Sheet1
		siNC			siBICD2-1			siBICD2-2
	one dot	74.85	80.02	78.96	41.77	43.86	49.18	43.8	33.3	50.63
	two dots	25.15	19.98	21.04	58.23	56.14	50.82	56.2	66.7	49.37
