# Supplementary material for: BICD2 promotes ciliogenesis by facilitating CP110 removal from the mother centriole
Source: EMBO Rep. 2025 Oct 16;26(22):5567–88. doi: 10.1038/s44319-025-00597-0 (PMC12635215; doi:10.1038/s44319-025-00597-0)
Supplement: Supplementary file 3 — Source data Fig. 2 [file 44319_2025_597_MOESM3_ESM.zip › Figure 2/2M_Numerical data.xlsx]

## Sheet: Sheet1
	control	BICD2-flag
	27.21	42.73
	41.9	63.43
	28.65	56.94
