# Supplementary material for: BICD2 promotes ciliogenesis by facilitating CP110 removal from the mother centriole
Source: EMBO Rep. 2025 Oct 16;26(22):5567–88. doi: 10.1038/s44319-025-00597-0 (PMC12635215; doi:10.1038/s44319-025-00597-0)
Supplement: Supplementary file 3 — Source data Fig. 2 [file 44319_2025_597_MOESM3_ESM.zip › Figure 2/2P_Numerical data.xlsx]

## Sheet: Sheet1
	siNC	siBICD2-1	siBICD2-1+BICD2-flag-siR1
	71.56	34.29	65.19
	71.91	40.16	58.17
	67.19	35.38	62.1
