# Supplementary material for: BICD2 promotes ciliogenesis by facilitating CP110 removal from the mother centriole
Source: EMBO Rep. 2025 Oct 16;26(22):5567–88. doi: 10.1038/s44319-025-00597-0 (PMC12635215; doi:10.1038/s44319-025-00597-0)
Supplement: Supplementary file 4 — Source data Fig. 3 [file 44319_2025_597_MOESM4_ESM.zip]

Archive with 57 entries (46 files):
- Figure 3/
- Figure 3/3B_WB.tif
- Figure 3/3C/
- Figure 3/3C/CEP164+BICD2/
- Figure 3/3C/CEP164+BICD2/siBICD2-1/
- Figure 3/3C/CEP164+BICD2/siBICD2-1/SS0h.bmp
- Figure 3/3C/CEP164+BICD2/siBICD2-1/SS12h.bmp
- Figure 3/3C/CEP164+BICD2/siBICD2-1/SS15h.bmp
- Figure 3/3C/CEP164+BICD2/siBICD2-1/SS24h.bmp
- Figure 3/3C/CEP164+BICD2/siBICD2-1/SS3h.bmp
- Figure 3/3C/CEP164+BICD2/siBICD2-1/SS6h.bmp
- Figure 3/3C/CEP164+BICD2/siBICD2-1/SS9h.bmp
- Figure 3/3C/CEP164+BICD2/siNC/
- Figure 3/3C/CEP164+BICD2/siNC/SS0h.bmp
- Figure 3/3C/CEP164+BICD2/siNC/SS12h.bmp
- Figure 3/3C/CEP164+BICD2/siNC/SS15h.bmp
- Figure 3/3C/CEP164+BICD2/siNC/SS24h.bmp
- Figure 3/3C/CEP164+BICD2/siNC/SS3h.bmp
- Figure 3/3C/CEP164+BICD2/siNC/SS6h.bmp
- Figure 3/3C/CEP164+BICD2/siNC/SS9h.bmp
- Figure 3/3C/CEP164+CP110/
- Figure 3/3C/CEP164+CP110/siBICD2-1/
- Figure 3/3C/CEP164+CP110/siBICD2-1/SS0h.bmp
- Figure 3/3C/CEP164+CP110/siBICD2-1/SS12h.bmp
- Figure 3/3C/CEP164+CP110/siBICD2-1/SS15h.bmp
- Figure 3/3C/CEP164+CP110/siBICD2-1/SS24h.bmp
- Figure 3/3C/CEP164+CP110/siBICD2-1/SS3h.bmp
- Figure 3/3C/CEP164+CP110/siBICD2-1/SS6h.bmp
- Figure 3/3C/CEP164+CP110/siBICD2-1/SS9h.bmp
- Figure 3/3C/CEP164+CP110/siNC/
- Figure 3/3C/CEP164+CP110/siNC/SS0h.bmp
- Figure 3/3C/CEP164+CP110/siNC/SS12h.bmp
- Figure 3/3C/CEP164+CP110/siNC/SS15h.bmp
- Figure 3/3C/CEP164+CP110/siNC/SS24h.bmp
- Figure 3/3C/CEP164+CP110/siNC/SS3h.bmp
- Figure 3/3C/CEP164+CP110/siNC/SS6h.bmp
- Figure 3/3C/CEP164+CP110/siNC/SS9h.bmp
- Figure 3/3C/r-tu+Arl13b/
- Figure 3/3C/r-tu+Arl13b/siBICD2-1/
- Figure 3/3C/r-tu+Arl13b/siBICD2-1/SS0h.bmp
- Figure 3/3C/r-tu+Arl13b/siBICD2-1/SS12h.bmp
- Figure 3/3C/r-tu+Arl13b/siBICD2-1/SS15h.bmp
- Figure 3/3C/r-tu+Arl13b/siBICD2-1/SS24h.bmp
- Figure 3/3C/r-tu+Arl13b/siBICD2-1/SS3h.bmp
- Figure 3/3C/r-tu+Arl13b/siBICD2-1/SS6h.bmp
- Figure 3/3C/r-tu+Arl13b/siBICD2-1/SS9h.bmp
- Figure 3/3C/r-tu+Arl13b/siNC/
- Figure 3/3C/r-tu+Arl13b/siNC/SS0h.bmp
- Figure 3/3C/r-tu+Arl13b/siNC/SS12h.bmp
- Figure 3/3C/r-tu+Arl13b/siNC/SS15h.bmp
- Figure 3/3C/r-tu+Arl13b/siNC/SS24h.bmp
- Figure 3/3C/r-tu+Arl13b/siNC/SS3h.bmp
- Figure 3/3C/r-tu+Arl13b/siNC/SS6h.bmp
- Figure 3/3C/r-tu+Arl13b/siNC/SS9h.bmp
- Figure 3/3D_Numerical data.xlsx
- Figure 3/3E_Numerical data.xlsx
- Figure 3/3F_Numerical data.xlsx
