# Supplementary material for: BICD2 promotes ciliogenesis by facilitating CP110 removal from the mother centriole
Source: EMBO Rep. 2025 Oct 16;26(22):5567–88. doi: 10.1038/s44319-025-00597-0 (PMC12635215; doi:10.1038/s44319-025-00597-0)
Supplement: Supplementary file 4 — Source data Fig. 3 [file 44319_2025_597_MOESM4_ESM.zip › Figure 3/3E_Numerical data.xlsx]

## Sheet: Sheet1
		siNC			siBICD2-1
	ss0h	31.65	36.42	22.55	18.53	29.9	10.2
	ss3h	35.8	43.1	38.82	20.87	30.14	15.9
	ss6h	51.3	55.75	47.74	27.5	25.29	15.85
	ss9h	62.78	60.16	55.86	25.21	30.71	22.19
	ss12h	64.8	62.75	57.8	29.82	30.93	21.04
	ss15h	68.63	68.4	57.77	27.35	33.21	18.66
	ss24h	77.88	76.31	63.76	41.01	36.1	23.23
