# Supplementary material for: BICD2 promotes ciliogenesis by facilitating CP110 removal from the mother centriole
Source: EMBO Rep. 2025 Oct 16;26(22):5567–88. doi: 10.1038/s44319-025-00597-0 (PMC12635215; doi:10.1038/s44319-025-00597-0)
Supplement: Supplementary file 4 — Source data Fig. 3 [file 44319_2025_597_MOESM4_ESM.zip › Figure 3/3F_Numerical data.xlsx]

## Sheet: Sheet1
		siNC			siBICD2-1
	ss0h	24.82	23.54	18.43	13.92	5.52	14.95
	ss3h	31.05	23.23	31.92	15	9.08	19.2
	ss6h	32.99	26.38	25.49	16.27	9.39	21.09
	ss9h	34.05	35.58	30.74	17.75	14.3	17.84
	ss12h	37.79	35.02	32.1	14.86	7.71	15.52
	ss15h	41.66	45.88	40.66	11.41	9.51	14.47
	ss24h	54.83	57.39	49.76	17.04	11.45	9.55
