# Supplementary material for: BICD2 promotes ciliogenesis by facilitating CP110 removal from the mother centriole
Source: EMBO Rep. 2025 Oct 16;26(22):5567–88. doi: 10.1038/s44319-025-00597-0 (PMC12635215; doi:10.1038/s44319-025-00597-0)
Supplement: Supplementary file 5 — Source data Fig. 4 [file 44319_2025_597_MOESM5_ESM.zip]

Archive with 6 entries (5 files):
- Figure 4/
- Figure 4/4A.tif
- Figure 4/4B.tif
- Figure 4/4C.tif
- Figure 4/4D.tif
- Figure 4/4E.tif
