# Supplementary material for: BICD2 promotes ciliogenesis by facilitating CP110 removal from the mother centriole
Source: EMBO Rep. 2025 Oct 16;26(22):5567–88. doi: 10.1038/s44319-025-00597-0 (PMC12635215; doi:10.1038/s44319-025-00597-0)
Supplement: Supplementary file 6 — Source data Fig. 5 [file 44319_2025_597_MOESM6_ESM.zip]

Archive with 21 entries (17 files):
- Figure 5/
- Figure 5/5A.tif
- Figure 5/5B/
- Figure 5/5B/bicd2 mo (1).tif
- Figure 5/5B/bicd2 mo (2).tif
- Figure 5/5B/bicd2 mo+bicd2 mRNA (1).tif
- Figure 5/5B/bicd2 mo+bicd2 mRNA (2).tif
- Figure 5/5B/Ctrl MO (1).tif
- Figure 5/5B/Ctrl MO (2).tif
- Figure 5/5C_Numerical data.xlsx
- Figure 5/5D/
- Figure 5/5D/bicd2 MO+bicd2 mRNA.tif
- Figure 5/5D/bicd2 MO.tif
- Figure 5/5D/Ctrl MO.tif
- Figure 5/5E_Numerical data.xlsx
- Figure 5/5F_Numerical data.xlsx
- Figure 5/5G/
- Figure 5/5G/Left.tif
- Figure 5/5G/Middle.tif
- Figure 5/5G/Right.tif
- Figure 5/5H_Numerical data.xlsx
