# Supplementary material for: BICD2 promotes ciliogenesis by facilitating CP110 removal from the mother centriole
Source: EMBO Rep. 2025 Oct 16;26(22):5567–88. doi: 10.1038/s44319-025-00597-0 (PMC12635215; doi:10.1038/s44319-025-00597-0)
Supplement: Supplementary file 6 — Source data Fig. 5 [file 44319_2025_597_MOESM6_ESM.zip › Figure 5/5C_Numerical data.xlsx]

## Sheet: Sheet1
		Ctrl MO			bicd2 MO			bicd2 MO+bicd2 mRNA
	Body curvature	0	0	0	54.88	47.78	51.09	10.91	8.96	11.54
	Pericardial edema	3.03	1.44	1.92	31.71	36.11	28.26	10.3	13.43	5.38
	Abnormal otoliths	0	0	0	31.71	41.11	25	13.33	13.43	6.15
	hydrocephalus	0	0	0	28.05	32.78	26.09	4.24	12.94	6.92
