# Supplementary material for: BICD2 promotes ciliogenesis by facilitating CP110 removal from the mother centriole
Source: EMBO Rep. 2025 Oct 16;26(22):5567–88. doi: 10.1038/s44319-025-00597-0 (PMC12635215; doi:10.1038/s44319-025-00597-0)
Supplement: Supplementary file 6 — Source data Fig. 5 [file 44319_2025_597_MOESM6_ESM.zip › Figure 5/5E_Numerical data.xlsx]

## Sheet: Sheet1
		Ctrl MO		bicd2 MO		bicd2 MO + bicd2 mRNA
	repeat 1	56	61	41.6	70	56.2143	36
			47		48		63
			54		21		70
			58		64		40
			34		32		85
			40		25		70
			75		44		55
			59		37		26
			53		33		53
			54		46		39
			46		83		39
			58		17		54
			59		28		32
			57		57		125
			85		19
	repeat 2	57.0625	35	40.8667	30	61.25	68
			49		32		43
			72		59		75
			38		25		85
			74		59		53
			34		12		70
			43		67		66
			53		59		55
			44		44		50
			53		19		79
			58		38		38
			38		39		53
			78		56
			85		43
			53		31
			106
	repeat 3	61.2	38	46.0625	32	54.5714	65
			37		64		36
			56		17		53
			48		46		55
			62		68		41
			50		28		79
			59		54		45
			49		36		83
			60		42		58
			76		54		59
			117		54		67
			50		41		40
			81		60		45
			49		58		38
			76		20
			80		63
			60
			43
			77
			56
