# Supplementary material for: BICD2 promotes ciliogenesis by facilitating CP110 removal from the mother centriole
Source: EMBO Rep. 2025 Oct 16;26(22):5567–88. doi: 10.1038/s44319-025-00597-0 (PMC12635215; doi:10.1038/s44319-025-00597-0)
Supplement: Supplementary file 6 — Source data Fig. 5 [file 44319_2025_597_MOESM6_ESM.zip › Figure 5/5F_Numerical data.xlsx]

## Sheet: Sheet1
	Ctrl MO		bicd2 MO		bicd2 MO + bicd2 mRNA
repeat 1	4.24952	7.95	3.0795	3.9	3.48522	2.06
		3.61		3.59		1.94
		6.51		3.72		2.27
		6.84		5.05		4.74
		3.8		5.76		4.01
		6.62		5.51		1.56
		5.55		5.24		3.96
		6.57		2.53		3.26
		6.04		2.15		4.21
		5.89		2.65		5.03
		5.04		3.53		3.55
		4.7		3.57		3.01
		7		4.29		3.43
		3.79		5.51		2.71
		6.47		4.24		2.1
		3.51		4.44		3.09
		4.91		5.55		3.05
		4.44		5.21		3.03
		3.49		4.98		3.15
		5.7		4.94		2.69
		6.97		5.61		2.67
		3.54		6.14		3.94
		6.71		4.22		4.78
		6.05		4.38		1.95
		5.69		2.48		3.62
		5.29		5.87		4.92
		7.91		2.93		2.78
		8.42		2.34		3.79
		5.77		4.2		3.47
		5.97		3.55		3.1
		4.02		3.11		4.53
		4.85		5.8		2.86
		6.76		5.62		5
		5.87		3.14		5.45
		6.57		5.44		2.02
		3.29		6.12		2.75
		4.29		3.82		2.27
		5.34		7.9		2.14
		5.94		3.23		5.31
		2.84		4.56		5.48
		5.33		3.61		4.28
		3.5		5.85		3.18
		6.1		2.48		5.16
		5.53		4.99		5.18
		5.4		5.15		6.09
		4.33		3.21		4.1
		3.27		5.29		3.76
		3.37		1.71		5.34
		5.23		3.96		4.85
		5.8		6.47		5.79
		4.5		5.35		4.62
		5.13		6.01		6.77
		4.79		6.69		4.94
		6.36		4.62		4.77
		4.09		3.92		5.81
		6.64		5.06		5.08
		5.48		4.69		3.85
		4.97		3.35		5.16
		6.09		4.82		4.23
		6.67		4.39		2.3
		7.28		5.9		4.31
		6.76		5.26		5.55
		6.27		4.29		4.24
		4.05		6.87		6.41
		4.52		2.93		4.3
		2.97		4.79		4.62
		4.04		2.48		2.89
		4.12		4.47		4.84
		3.62		5.31		3.46
		5.78		4.89		4.15
		4.1		5.05		5.92
		4.77		5.95		6.05
		5.7		6.55		3.32
		6.27		3.54		2.6
		6.71		4.05		5.98
		5.73		7.06		4.72
		5.11		5.82		2.17
		5.47		5.28		2.9
		4.53		5.06		2.63
		4.57		4.91		2.21
		4.18		5.64		6.01
		3.82		3.22		4.08
		6.05		4.81		4.06
		2.1		4.95		5.28
		5.74		6.66		4.35
		2.73		5.54		5.63
		4.31		5.09		5.77
		5.54		6.83		3.08
		5.92		5.35		3.88
		6.97		4.21		3.76
		4.44		5.76		3.29
		3.89		5.15		4.42
		2.44		7.04		4.91
		4.01		5.21		7.25
		4.36		6.35		6.01
		6.92		3.47		2.62
		5.09		5.93		3.75
		5.93		4.46		2.51
		4.27		6.41		4.32
		2.67		4.29		4.36
		2.84		4.88		4.13
		5.3		5.92		5.5
		4.88		3.67		4.52
		5.4		5.8		4.83
		2.27		3.89		5.28
		5.51		5.46		4.52
		3.73		5.09		3.43
		3.63		4.56		5.01
		5.36		1.8		5.41
		5.91		3.58		6.57
		6.13		2.62		4.82
		3.91		3.75		5.63
		5.52		3.05		4.15
		5.36		3.75		5.82
		6.06		5.53		4.23
		5.6		3.58		5.14
		5.31		4.68		4.9
		2.94		2.67		4.81
		4.53		1.69		5.11
		7.29		2.14		2.84
		6.03		3.06		3.71
		4.51		1.19		4.81
		6.25		3.36		4.3
		5.93		3.26		3.92
		6.57		3.47		4.12
		2.55		1.49		4.45
		4.35		2.46		5.02
		3.86		2.95		3.17
		3.64		2.11		4.61
		5.15		4.9		5.08
		5.4		3.52		5.45
		5.34		2.26		6.58
		5.7		4.35		5.95
		5.23		3.15		6.38
		6.26		3.33		3.81
		4.81		2.04		6.22
		4.54		1.76		4.13
		6.28		2.08		6.36
		4.41		1.44		5.73
		3.26		3.51		5.62
		6.86		4.38		4.56
		5		3.34		5.71
		3.24		2.11		4.9
		4.29		4.22		5.71
		1.63		3.97		4.48
		5.54		4.49		6.31
		3.13		4.29		5.38
		4.2		1.87		5.93
		5.19		4.45		2.42
		2.84		1.65		4.54
		2.06		2.15		6.26
		4.66		3.93		5.25
		7.11		3.84		3.59
		3.33		2.11		6.23
		3.64		3.88		5.01
		4.66		3.32		5.2
		4.59		2.26		4.58
		6.4		3.16		4.95
		4.79		4.15		5.36
		6.11		4.47		4.69
		4.28		1.71		5.96
		5.08		2.79		5.99
		4.74		1.82		4.17
		5.41		4.42		5.32
		7.09		4.17		2.96
		5.11		2.88		2.69
		6.24		2.89		2.48
		3.8		1.79		4.82
		5.95		3.87		3.17
		3.86		3.37		3.83
		6.76		2.74		4.25
		5.1		3.69		3.94
		3.77		2.62		2.2
		5.73		2.87		3.22
		3.97		3.87		3.13
		7.32		3.34		2.25
		5.37		4.47		2.47
		6.35		3.4		5.43
		5.43		3.43		3.5
		5.63		4.06		3.28
		6.53		3.45		3.85
		4.81		3.91		4.05
		6.85		2.27		4.3
		3.62		3.01		2.76
		4.79		3.76		4.14
		4.67		6.09		3.83
		4.92		3.16		2.62
		3.28		2.95		4.1
		4.73		4.7		3.46
		6.46		2.67		5.02
		3.91		3		3.32
		4.37		3.82		2.58
		3.15		3.26		3.09
		2.94		2.86		3.77
		3.9		4.66		4.69
		5.14		2.32		4.77
		2.94		3.97		3.68
		4.55		3.25		4.51
		5.78		3.16		4.4
		5.6		4.38		4.52
		4.79		6.03		3.64
		5.65		4.84		4.98
		2.76		3.81		5.03
		3.11		2.35		4.44
		2.13		2.99		4.2
		2.94		3.37		3.32
		5.61		3.44		4.48
		5.38		2.02		3.48
		5.83		1.16		4
		4.82		1.25		3.82
		5.99		2.03		3.3
		5.36		2.08		2.39
		4.32		3.74		2.51
		5.91		2.32		3.36
		5.21		3.18		3.79
		4.13		3.62		3.81
		7.29		2.9		2.71
		4.97		2.5		3.01
		6.11		2.62		2.89
		3.8		2.37		2.62
		4.14		2.53		2.35
		4.58		2.33		2.68
		3.6		2.58		3.04
		4.79		4.48		3.17
		2.48		2.51		3.95
		3.08		2		3.55
		4.06		2.24		2.88
		3.07		2.35		2.32
		4.81		1.96		3.19
		4.72		2.49		3.93
		4.11		2.96		2.15
		5.34		2.85		2.88
		2.52		2.3		3.29
		4.65		2.93		2.69
		3.22		4.18		2.65
		3.53		4.2		1.65
		4.61		1.86		3.19
		3.4		2.32		3.25
		4.92		3.26		2.22
		4.36		2.9		4.1
		1.96		3.92		3.81
		5.36		2.38		4.46
		5.53		2.04		3.75
		4.06		4.88		3.51
		3.74		3.58		3.47
		4.23		2.97		4.74
		3.77		4.35		3.72
		8.42		2.15		4.4
		3.61		3.79		4.26
		3.11		2.06		4.37
		4.98		2.89		3.61
		3.5		3.37		2.37
		6.74		2.99		3.63
		3.49		2.89		3.9
		3.88		2.42		3.69
		4.14		2.23		3.35
		5		2.39		4.79
		6.48		3		5.15
		2.67		3.65		3.69
		6.47		3.45		2.33
		3.38		2.65		3.62
		3.95		2.51		3.95
		6.43		2.4		3.58
		3.37		1.85		3.83
		3.63		2.83		2.63
		4.49		2.09		1.86
		2.68		2.81		2.44
		3.81		4.18		4.74
		3.6		1.82		3.44
		4.35		3.68		4.63
		4.1		4.62		4.43
		5.24		3.75		2.08
		3.28		3.2		4.73
		4.38		3.44		2.64
		4.86		1.76		2.43
		4.42		3.56		1.95
		5.37		3.85		3.04
		5.86		3.24		2
		4.05		2.56		2.37
		6.94		1.44		4.47
		5.85		2.82		4.7
		4.05		2.54		3.24
		4.24		2.56		3.76
		4.65		3.62		3.62
		3.32		1.75		2.72
		4.26		2.43		2.22
		2.43		3.25		4.71
		3.02		2.5		2.71
		3.21		3.37		4.08
		2.8		3.1		4.02
		5.63		3.67		3.06
		5.02		2.04		3.9
		4.4		2.61		1.86
		2.75		2.48		3.78
		4.42		2.91		2.29
		5.06		2.88		3.79
		5.21		1.75		3.57
		2.96		4.56		3.26
		4.3		3.28		2.48
		4.87		1.57		3.99
		5.55		2.37		3.47
		4.47		0.85		1.93
		5.81		2.24		3.75
		2.71		2.11		3.11
		5.03		1.64		4.12
		6.16		1.55		4.59
		6.12		2.16		6.11
		5.64		1.22		3.65
		6.02		1.13		2.3
		5.14		1.37		2.6
		5.4		1.85		3.29
		6.37		2.25		5.53
		4.03		2.13		2.4
		7.54		2.16		3.61
		6.42		1.98		2.36
		4.46		2.65		2.19
		2.62		1.92		3.47
		6.15		1.43		4.41
		8.27		1.79		2.93
		4.8		1.86		4.3
		4.46		2.04		3.74
		8.29		2.16		5.12
		4.75		1.9		3.44
		4.79		1.94		2.66
		5.23		1.36		2.08
		5.32		2.65		3.06
		6.65		1.82		4.36
		5.11		1.49		3.27
		4.27		1.76		5.03
		3.1		1.39		3.13
		3.25		2.54		3.53
		4.84		1.52		4.16
		5.26		1.75		4.72
		6.85		1.65		2.99
		6.75		1.3		2.63
		5.9		1.72		3.44
		6.75		1.39		2.59
		6.19		1.84		3.06
		5.7		1.32		3.05
		3.91		1.36		4.82
		3.58		1.31		3.57
		5.57		2.91		4.26
		5.49		2.79		4.8
		7.15		1.57		2.89
		4.75		2.66		3.65
		5.07		3.23		4.17
		6.3		3.34		3.53
		5.44		1.87		4.38
		5.58		1.47		2.4
		4.13		3.69		3.34
		3.95		1.64		2.99
		4.41		3.72		4.21
		5.47		2.16		3.04
		6.71		1.95		2.79
		5.56		2.05		1.8
		2.48		3.85		3.75
		2.99		3.45		2.93
		7.16		2.43		2.88
		5.48		2.45		2.77
		5.8		2.3		4.07
		5.18		2.46		2.04
		3.48		2.43		1.79
		5.17		1.37		3.01
		7.76		1.95		2.43
		5.59		2.64		2.33
		5.86		2.43		3.27
		3.75		1.26		1.75
		6.69		2.86		1.52
		4.2		1.86		1.42
		4.11		1.29		2.57
		5.08		1.82		3.66
		4.04		2.41		3.34
		3.67		1.93		2.33
		5.04		1.79		3.66
		5.7		4.6		2.55
		6.68		2.77		3.55
		7.5		2.4		4.11
		5		2.08		3.69
		5.52		5.41		2.12
		5.46		4.28		2.67
		6.4		2.43		3.36
		2.82		3.67		4.34
		7.41		3.79		2.35
		5.32		3.49		2.99
		6.64		2.79		1.98
		8.44		1.7		2.29
		7.93		2.04		2
		5.49		2.37		2.43
		5.19		2.71		3.89
		6		3.54		2.61
		3.7		3.71		1.93
		5.5		3.7		2.79
		4.14		3.83		2.49
		7.55		4.64		3.17
		6.97		3.82		4.52
		8.84		4.57		3.15
		4.89		2.98		3.29
		2.99		3.66		1.93
		2.99		2.95		4.37
		4.12		5.38		2.58
		6.19		4.4		2.49
		7.25		2.14		2.33
		8.46		4.3		2.93
		7.21		4.33		2.7
		4.9		2.86		4.04
		6.09		2.54		2.62
		6.81		3.71		3.43
		7.16		1.76		4.4
		8.75		4.01		3.31
		5.84		3.86		2.73
		4.4		3.12		4.09
		6.07		5.25		3.23
		6.83		3.78		4.49
		7.33		2.92		3.79
		5.25		3.43		3.44
		6.5		3.58		3.48
		4.34		3.54		1.47
		6.25		2.55		2.37
		7.93		3.76		2.26
		5.12		4.05		2.73
		7.77		2.14		2.37
		5.49		2.56		2.08
		4.15		2.06		2.08
		4.06		1.14		2.88
		4.25		1.6		2.42
		5.7		1.47		1.93
		3.58		2.27		2.4
		4.13		2.89		2.14
		4.09		2		2.29
		4.07		1.36		1.98
		3.48		1.76		2.4
		4.72		2.18		2.81
		3.79		2.09		2.62
		2.65		2.94		3.91
		1.65		2.7		1.88
		1.98		2.55		2.77
		3.26		2.28		2.48
		4.01		3.93		2.39
		3		2.95		3.59
		2.41		3.11		2.88
		2.58		2.66		2.54
		4.2		4.04		2.25
		2.55		3.67		2.02
		4.72		3.51		2.12
		3.07		2.93		2.56
		3.21		2.85		2.04
		3.14		3.41		2.96
		2.25		3.42		2.4
		4.63		2.96		2.82
		3.85		2.95		1.82
		3.43		3.24		2.17
		2.86		4.11		3.4
		4.47		2.04		2.69
		3.39		2.46		2.09
		4.25		2.26		3.63
		2.51		2.22		3.36
		3.76		2.21		2.68
		3.43		4.15		1.79
		4.78		1.98		2.4
		2.8		2.45		2.02
		3.82		3.11		3.43
		3.93		2.65		2.74
		1.71		2.63		3.91
		2.6		4.3		3.66
		3.18		1.92		2.62
		4.38		2.61		3.23
		3.04		2.08		2.44
		3.98		2.93		4.39
		5.32		3.07		1.68
		3.53		3.34		2.94
		2.34		2		1.57
		3.32		2		2.49
		2.69		2.48		3.15
		4.04		2.4		3.1
		3		3.31		3.43
		4.2		3.08		2.71
		1.71		2.24		2.21
		3.86		2.76		2.79
		3.16		1.96		2.27
		1.81		2.68		2.16
		2.3		2.88		2.6
		2.4		2.77		3.13
		2.87		2.35		3.28
		2.82		1.72		3.16
		3.04		2.41		1.97
		2.72		3.04		2.54
		2.81		2.57		2.99
		4.52		2.96		2
		3.37		2.79		1.88
		2.71		1.71		3.62
		2.64		3.34		3.05
		3.49		4.89		1.69
		2.33		2.42		2.75
		2.55		3.47		2.98
		4.58		3.75		2.23
		3.26		3.32		2
		3.47		3.51		2.22
		3.32		2.51		2.86
		3.6		2.79		2.93
		3.87		2.37		2.01
		3.27		3.1		2.49
		2.04		3.47		2.76
		2.51		2.46		1.93
		2.54		3.83		1.73
		3.52		2		2.3
		4.02		2		3.54
		1.82		3.85		1.24
		2.13		3.73		2.23
		3.01		4.74		2.68
		2.51		2.49		3.11
		3.17		2.98		2.3
		3.24		3.1		3.16
		4.12		2.15		3.21
		3.91		2.37		2.51
		3.49		3.65		1.53
		2		3.72		4.91
		2.93		3.48		2.77
		2.63		4.27		2.16
		4.15		3.9		1.95
		3.93		2.66		2.21
		4.41		2.48		3
		3.71		2.51		2.36
		2.83		1.69		2.7
		2.4		1.52		2.4
		3.53		1.86		4.39
		2.32		2.42		2.37
		2.88		2.87		2.34
		3.49		2.16		5.05
		2.79		1.42		2.25
		3.2		1.98		3.49
		3.12		1.69		2.38
		2.91		2.21		3.31
		2.48		2.32		3.52
		3.74		2.63		2.88
		2.54		2.17		2.87
		3.03		1.6		1.86
		2.7		1.84		2.25
		4.45		1.6		2.32
		2.04		2.91		2.5
		4.45		1.76		3.31
		3.72		2.79		2.21
		4.53		1.58		1.9
		3.15		2.4		3.64
		4.32		1.76		2.65
		4.93		2.65		3.04
		3.39		1.58		2.35
		2.79		1.71		2.97
		3.35		2.08		3.28
		4.65		3.11		2.83
		4.72		2.32		3.11
		3.6		2.61		3.27
		4.39		1.76		3.21
		4.12		1.51		2.63
		4.04		2.47		3.09
		4.32		2.04		2.04
		3.35		1.68		3.32
		5.04		2.57		3.69
		4.04		3.01		3.16
		5.33		1.37		2.98
		4		2.15		2.8
		5.11		1.53		3
		4.11		1.88		2.56
		5.37		1.43		3.35
		4.42		1.96		3.28
		4.42		2.27		4.59
		3.75		2.29		4.01
		3.78		2.65		2.79
		5.49		2.09		3.29
		4.62		1.47		3.43
		3.93		2.23		2.37
		3.98		2.26		3.79
		4.47		2.02		2.68
		4.54		2.41		3.9
		2.43		2.86		6.18
		2.8		1.42		2.6
		3.36		2.86		2.37
		3.76		2.35		3.84
		3.52		2.04		2.88
		5.51		1.12		2.84
		4.33		2.33		2.27
		5.26		2.4		1.82
		2.38		2.38		2.12
		3.61		1.98		3.16
		1.68		3.75		2.61
		3.68		2.01		3.19
		3.78		3.16		1.58
		2.94		2.3		2.19
		3.29		1.64		3.03
		2.59		2.81		3.52
		2.59		2.3		2.19
		3.2		2.43		2.08
		3.68		2.15		4.52
		2.95		1.81		1.92
		2.4		2.13		2.57
		3.01		1.57		2.4
		2.9		1.75		2.57
		2.44		1.84		2.89
		2.56		2.07		3.01
		5.59		2.4		3.02
		2.29		2.37		3.21
		2.53		1.54		3.77
		2.85		3.2		3.42
		4.24		2.84		2.74
		4.57		2.4		2.43
		3.84		2.05		3.44
		2.36		2.96		2.74
		4.52		1.77		2.88
		4.02		2.08		3.16
		2.81		2.9		1.71
		4.41		2.43		4.63
		3.04		3.2		2.85
		3.22		1.84		3.1
		3.86		3.16		3.65
		2.43		1.8		4.91
		1.98		2.71		4.32
		3.76		1.77		2.56
		4.03		2		2.99
		3.19		2.22		2.82
		4.25		3.13		1.47
		3.73		2.24		2.43
		3.31		2.16		2.64
		3.59		3.41		1.33
		3.48		2.26		2.99
		3.11		2.22		2.88
		4.68				2.54
		1.66				2.77
		2.37				2.57
		3.56				2.58
		3.03				2.68
		3.07				2.55
		3.86				3.69
		2.6				3.7
		2.56				2.23
		2.65				4.18
		4.6				3.15
		3.29				3.68
		2.55				4.2
		3.28				1.62
		2.65				3.13
		4.14				3.21
		4.19				3.6
		2.39				2.3
		5.68				3.96
		3.92				2.2
		5.53				3.67
		2.44				4.31
		3.89				3.77
		5.32				2.12
		2.97				1.53
		5.43				2
		4.31				3.73
		5.05				4.06
		3.04				4
		2.62				3.78
		3.85				5.2
		3.83				2.79
		3.54				3.12
		3.82				3.12
		4.4				2.15
		4.1				3.5
		2.18				3.63
		2.79				3.15
		2.87				2.61
		4.44				4.27
		4.25				4.19
		1.92				3.79
		2.26				4.24
		5.38				2.88
		5.52				4.59
		3.79				2.46
		3.76				4.69
		3.18				4.82
		4.18				3.16
		2.24				2.82
		4.34				4.27
		4.19				3.36
		5.05				5.1
		4.86				3.61
		4.59				2.37
		4.73				2.88
		4.69				3.85
		4.24				4.52
		5.15				4.62
		4.45				2.36
		4.73				4.06
		5.7				3.51
		6.06				2.1
		4.27				5.41
		3.99				4.57
		4.47				4.07
		4.44				4.61
		4.63				3.65
		4.27				2.24
		4.44				3.86
		5				4.04
		5.26				2.72
		2.95				5.49
		4.67				3.13
		3.8				6.38
		3.76				3.93
		3.34				4.29
		3.43				3.45
		2.82				4.73
		2.93				4.21
		3.82				4.74
		3.51				3.09
		4.09				3.11
		3.8				3.28
		3.86				3.65
		2.45				4
		3.41				2.61
		4.82				5.49
		3.04				2.94
		4.93				4.01
		4.13				5.65
		3.22				4.88
		3.05				4.36
		5.23				4.65
		3.84				3.39
		4.39				3.95
		2.35				4.42
		2.81				5.16
		2.17				2.94
		4.44				3.08
		3.08				4.17
		4.47				3.79
		2.8				2.95
		4.03				2.71
		4.25				3.78
		4.85				3.57
		3.38				3.9
		4.14				3.02
		3.64				4.2
		3.53				3.16
		2.96				4.78
		2.23				2.66
		2.01				6.57
		4.67				5.89
		2.84				3.16
		3.96				3.97
		3.75				4.5
		3.42				5.19
		4.24				5.94
		3.64				4.41
		2.26				6.75
		4.03				3.14
		3.68				2.43
		3.69				3.51
		1.93				2.33
		3.8				2.73
		4.48				2.54
		2.61				3.56
		3.91				2.97
		2.57				3.55
		3.18				2.58
		2.63				1.92
		4.04				2.82
		3.24				5.39
		2.32				2.39
		2.1				3.16
		3.91				2.04
		2.73				4.55
		3.83				1.79
		2.77				5.29
		2.24				2.92
		3.34				2.61
		2.59				2.16
		2.3				2.07
		4.15				3.37
		3.74				4.36
		2.32				4.48
		3.01				4.79
		2.17				5.31
		3.19				4.64
		2.74				4.03
		4.68				4.22
		2.87				4.07
		2.43				5.49
		1.71				2.92
		1.65				4.29
		2.21				4.1
		3.39				3.64
		3.7				1.76
		4.37				6.14
		2.36				4.66
		2.41				2.55
		3.82				4.71
		3.82
		2.18
		3.58
		3.22
		2.43
		3
		2.26
		2.8
		2.18
		3.82
		2.18
		2.43
		3.04
		4.29
		4.03
		1.68
		4
		2.38
		3.45
		2.53
		2.05
		3.22
		4.68
		3.51
		2.61
		3.25
		4.62
		2.93
		3.14
		3.81
		3.39
		4.06
		2.35
		3.44
		2.58
		3.57
		3.47
		3.07
		3.97
		3.33
		4.02
		3.09
		2.33
		3.18
		2.71
		2.79
		1.9
		2.54
		2.58
		3.21
		3.04
		2.49
		2.22
repeat 2	3.89428	2.39	2.94002	2.13	3.63537	3.31
		3.95		2.83		5.3
		4.17		1.92		4.71
		3.81		2.55		4.87
		2.84		2.84		3.78
		3.89		1.86		3.99
		1.78		1.71		5.4
		1.59		4.21		4.91
		2.17		1.82		5.13
		4.15		1.86		5.57
		2.56		3.53		5.86
		4.77		1.71		5.61
		3.19		2.55		5.69
		3.01		3.71		3.72
		2.73		2.85		4.52
		3.98		2.28		4.91
		1.88		1.4		3.8
		2.16		2.4		5.29
		2.1		2.43		6.33
		4.07		1.3		5.13
		4.13		3.85		5.48
		3.89		2.46		3.97
		3.28		2.15		4.65
		2.94		2.95		6.64
		3.46		2.94		6.22
		3.61		2.21		5.47
		2.84		2.65		4.34
		3.58		2.77		2.84
		4.56		3.15		2.73
		3.58		1.21		5.62
		3.04		4.39		5.34
		2.42		2.07		2.96
		2.24		2.21		4.24
		4.26		1.55		6.1
		4.08		2.94		4.46
		3.13		3.79		5.52
		7.44		2.74		1.93
		4.81		5.48		4.66
		4.66		3.54		3.73
		4.82		2.3		4.8
		2.78		3.43		5.04
		2.24		1.69		4.52
		2.81		2.1		4.79
		5.14		2.04		3.83
		2.81		4.11		5.6
		4.59		1.75		6.66
		8.97		1.75		2.73
		4.87		4.35		4.96
		4.83		3.22		3.46
		5.68		3.2		6.9
		5.18		3.45		6.69
		5.04		1.92		5.98
		4.14		1.46		5.18
		4.76		3.39		6.86
		5.31		3.28		4.95
		5.44		3.24		4.54
		4.97		3.1		5.63
		3.54		2.43		6.03
		4.44		2.43		3.94
		5.15		2.48		4.22
		6.56		2.4		4.5
		5.02		2.3		2.64
		5.96		2.68		4.93
		4.34		3.41		5.67
		3.37		2.47		3.41
		6.85		4.35		4
		5		3.61		4.52
		4.79		2.77		4.47
		6.33		4.99		3.63
		5.53		1.76		2.81
		2.76		4.61		3.11
		6.52		2.96		3.08
		6.27		2.75		3.95
		5.65		2.4		3
		5.89		2.11		3.04
		4.28		3.37		4.26
		6.92		4.32		4.64
		3.93		2.6		4.52
		3.91		2.26		3.05
		4.42		3.66		2.95
		3.46		4.18		4.77
		4.75		4.39		3.09
		3.57		1.79		2.35
		3.45		1.8		2.42
		4.49		3.12		4.19
		8.03		7.74		1.91
		3.79		2.69		3.61
		6.56		1.71		3.95
		5.78		2.19		3.45
		7.04		5.14		4.23
		4.11		2.44		4
		7.44		3.58		3.74
		5.88		3.72		3.98
		6.22		4.47		2.8
		6.79		3.28		2.94
		4.97		3.18		4.13
		4.54		3.98		3.74
		8.53		1.93		3.84
		6.62		3.42		3.84
		6.39		5.04		1.69
		7.57		4.91		3.32
		7.52		4.24		3.39
		6.57		3.57		3.65
		4.84		5.37		3.37
		4.02		7.14		4.47
		2.62		2.38		3.83
		4.27		4.62		3.42
		6.41		3.38		4.5
		3.24		3.85		2.94
		3.36		3.39		5.8
		5.06		4.3		3.2
		3.44		3.58		3.6
		3		3.67		2.77
		6.4		2.99		4.43
		4.72		4.25		3.43
		4.37		2.29		3.73
		7.52		2.52		4.45
		2.28		2.33		4.62
		4.16		3.75		5
		4.98		4.13		3.82
		4.77		3.09		4.95
		3.33		2.77		2.15
		4.03		2.33		4.83
		4.6		2.83		4.62
		6.86		3.7		4.46
		3.15		1.93		4.26
		2.93		1.6		4.66
		4.24		3.85		3.53
		4.15		3.32		3.42
		5.09		2.32		3.95
		6.12		4.4		2.34
		5.1		1.73		2.64
		6.82		1.4		5.32
		6.89		2.41		1.92
		5.12		3.2		3.83
		5.21		2.97		2.97
		6.58		2.49		4.61
		5.78		4.16		3.02
		5.68		3.4		4.06
		5.29		2.05		5.19
		6.23		4.55		3.15
		6.77		3.05		4.21
		3.68		2.61		2.54
		6.58		3.51		2.1
		6.67		3.29		4.97
		6.43		3.97		3.18
		4.27		2.81		4.3
		4.38		5.75		4.1
		5.98		4.56		4.86
		5.57		3.32		3.61
		4.56		3.5		3.71
		7.07		3.44		3.7
		3.13		3.37		2.41
		3.99		1.82		2.67
		3.06		2.28		2.52
		6.54		3.29		4.71
		4.27		3.39		4.42
		2.49		1.73		3.33
		4.42		2.29		3.43
		4.23		2.62		3.85
		3.79		3.43		2.8
		5.64		4.88		3.81
		4.62		2.56		3.97
		5.55		4.99		4.13
		2.89		2.36		3.85
		4.23		4.76		3.81
		3.19		3.43		4.9
		2.98		2.8		2.62
		3.55		2.15		4.31
		2.93		5.79		4.59
		2.43		5.67		4.83
		3.2		6.15		4.33
		3.55		3.1		4.36
		3		5.83		2.84
		4.7		2.68		3.37
		3.36		2		6.56
		3.93		1.84		5.2
		3.44		2.35		3
		3.51		3.58		3.42
		2.16		5.54		3.59
		5.51		3.98		3.56
		2.3		3.84		2.54
		5.82		4.66		4.41
		4.23		5.15		4.34
		4.59		3.73		3.44
		5.33		5.79		2.7
		3.62		4.48		5.83
		4.55		4.36		5.11
		3.6		2.58		4.44
		4.58		2.84		5.41
		3.82		3.62		5.17
		4.44		2.57		5.99
		3.81		5.51		3.38
		4.48		3.46		2.73
		4.48		3.08		5.71
		6.6		2.82		6.3
		3.53		3.54		5.37
		3.97		4.78		4.43
		4.52		3.59		3.84
		3.23		4.18		5.3
		5.2		2.69		5.06
		3.91		4.82		5.38
		6.07		2.23		3.96
		6.84		3.56		3.43
		4.74		6.06		6.04
		6.96		2.9		4.86
		6.73		2.47		4.32
		4.48		2.02		4.24
		5.89		2.15		4.86
		5.67		1.54		5.98
		5.54		3		5.03
		5.69		1.68		5.1
		8.55		2.03		6.27
		5.93		2.4		5.35
		5.86		1.6		5.26
		2.19		1.36		5.55
		6.75		3.01		7.58
		6.79		4.54		4.95
		5.51		3.45		6.07
		6.47		2.96		4.89
		4.58		4.65		5.39
		3.41		2.43		6.56
		6.03		2.02		7.12
		7.26		4.62		5.51
		6.86		3.45		5.13
		5.07		3.7		4.07
		5.07		4.6		5.42
		3.57		2.02		4.86
		5.24		2.24		6.08
		5.32		5.09		5.95
		4.53		4		4.29
		3.8		3.61		6.03
		6.06		5.08		4.76
		3.9		2.73		4.75
		4.78		2.4		5.62
		3.92		3.93		3.19
		6.9		3.96		4.84
		4.04		3.79		2.67
		3.06		3.79		5.28
		3.15		2.24		4.58
		2.63		3.17		5.25
		2.82		3.11		3.36
		5.46		5.8		2.94
		5.35		3.36		2.65
		4.39		4.44		4.85
		6.85		4.34		3.09
		2.32		4.66		5.36
		5.7		4.12		6.15
		5.71		3.44		4.35
		3.37		2.88		5.58
		3.68		2.97		4.32
		3.48		1.84		2.3
		3.29		3.01		3.19
		6.76		3.21		4.56
		6.79		2.43		5.75
		5.7		4.07		6.75
		7.11		3		4.1
		6.33		3.78		5
		5.53		3.47		4.99
		6.26		3.19		3.91
		6.05		3.08		4.51
		4.65		3.95		4.78
		6.68		3.76		4.39
		4.64		4.84		5.18
		2.9		3.16		3.94
		4.59		3.31		2.51
		6.28		3.27		3.55
		7.45		1.74		4.8
		4.52		2.04		5.28
		6.82		3.4		5.76
		3.15		2.33		5.7
		5.72		3.75		2.69
		6.11		3.66		5.07
		2.58		1.66		1.98
		3.2		2.35		4.46
		3.77		3.95		4.87
		4.11		3.61		3.02
		4.72		2		4.03
		3.73		2.49		3.56
		4.64		3.4		4.66
		6.83		2.98		6.23
		4.59		2.5		3.29
		3.03		4.15		5.38
		5.25		2.8		4.05
		5.51		1.88		6.37
		5.47		2.71		3.45
		6.63		1.64		4.51
		4.59		2.07		4.8
		4.01		1.7		6.56
		5.5		1.97		3.49
		4.8		4.09		5.69
		6.09		2.62		3.3
		5.91		3.8		5.01
		4.1		3.91		5.34
		2.84		3.42		3.75
		6.02		2.17		5.71
		5.53		3.33		5.06
		3.82		2.97		2.66
		3.74		2.5		5.35
		5.78		3.02		5.93
		5.85		3.49		2.79
		3.43		1.82		4.34
		5.2		2.33		4.59
		6.69		4.51		4.09
		6.82		3.99		4.38
		3.46		2.72		4.38
		5.84		5.21		4.06
		2.21		3.93		3.75
		4.58		2.52		5.12
		2.1		4.16		4.42
		5.4		3.94		2.61
		4.31		3.91		3.63
		4.4		2.65		2.76
		3.85		2.11		6.61
		4.31		3.07		5.28
		3.12		4.87		2.97
		4.4		3.58		5.61
		2.71		2.27		4.38
		6.36		2.57		3.53
		4.39		3.23		5.14
		4.53		2.17		4.66
		3.83		2.73		5
		3.44		2.37		4.19
		5.48		2.09		3.5
		2.42		3.48		4.76
		2.08		2.15		3.78
		4.37		3.45		2.35
		4.54		2.65		4.13
		2.66		2.35		2.17
		3.84		2.22		2.26
		3.32		1.84		1.62
		5.34		2.15		1.76
		2.02		2.77		1.36
		3.61		1.92		3.31
		3.49		3.04		3.28
		2.6		3.79		1.75
		3.67		2.24		4.59
		3.54		3.29		3.64
		3.4		2.56		2.66
		2.99		3.68		3.56
		3.97		2.61		3.11
		3.21		2.16		2.1
		5.69		3.21		4.17
		3.53		3.52		3.72
		3.5		1.65		3.5
		3.29		2.76		4.33
		3.08		2.6		3.82
		5.01		2.85		3.9
		2.5		2.83		3.8
		2.25		2.31		3.78
		3.76		2.42		2.06
		6.62		3.44		4.21
		4.97		2.79		2.89
		5.74		2.12		2.03
		3.95		1.85		1.77
		4.57		4.33		3.39
		4.68		3.45		3.42
		4.58		2.55		4.21
		6.53		3.28		2.38
		5.8		2.84		1.84
		2.79		1.64		2.23
		6.02		2.53		3.53
		4.79		2.43		4.79
		4.03		2.81		3.58
		5.81		3.37		2.78
		4.67		3.44		2.22
		6.39		2.64		3.43
		5.42		2.07		2.02
		4.91		3.65		4.17
		3.68		2.67		3.35
		6.46		2.98		2.96
		5.27		2.49		2.84
		5.85		2.01		3.61
		2.98		4.05		4.13
		4.33		3.93		3.56
		3.93		3.23		3.4
		5.16		3.1		5.51
		5.15		2.99		2.08
		5.76		2.22		4.52
		4.97		4.4		3.17
		5.33		3.75		2.5
		6.2		2.95		4.08
		4.64		2.87		2.79
		4.38		3.34		1.98
		5.03		3.43		3.35
		3.6		2.17		4.54
		2.19		3.58		4.97
		2.56		2.58		4.38
		5.61		1.79		3.39
		5.46		2.7		3.1
		4.2		2.96		3.44
		5.14		2.86		3.08
		6.39		3.28		3.04
		4.34		2.71		3.43
		4.96		3.8		4.2
		3.73		2.42		3.61
		5.33		2.73		2.32
		5.01		2.52		3.67
		2		2.5		4.47
		1.94		2.93		3.75
		2.3		2.98		5.4
		2.79		2.8		3.48
		2.47		3.89		3.57
		2.16		3.01		4.42
		1.69		4.33		3.15
		2.56		1.73		3.79
		2.54		3.45		3.29
		3.51		2.62		4.68
		2.18		2.02		2.32
		3.88		1.43		5.23
		2.42		1.36		4.28
		2.61		2.02		4.82
		2.99		3.42		3.6
		3.26		3.11		2.16
		2.82		3.02		2.6
		4.83		2.87		5.02
		4.25		2.53		3.68
		4.47		2.87		2.73
		2.29		2.59		3.87
		3.16		3.22		4.4
		3.19		3.26		3.28
		3.53		3.87		4.19
		2.56		4.25		2.11
		3.11		3.57		2.1
		3.78		2.66		5.33
		2.58		1.84		3.97
		2.8		2.04		3.28
		4.11		1.97		2.31
		2.48		4.43		3.63
		2.9		3.66		4.31
		2.88		3.36		2.63
		2.07		3.6		1.9
		3.33		3.34		2.51
		3.51		3.44		3.33
		3.7		4.07		4.74
		1.8		3.7		4.21
		2.51		4.03		2.68
		2.54		4.33		2.77
		2.91		1.7		1.65
		2.18		1.53		4.32
		3.15		2.32		3.13
		2.32		1.62		4
		3.52		1.68		1.68
		3.8		1.16		2.72
		2.82		1.87		2.3
		3.01		1.69		2.07
		3.14		1.57		4.63
		3.54		1.61		3.29
		4.49		1.44		4.18
		6.52		1.5		3.14
		4.47		1.74		4.22
		3.89		1.87		3.44
		3.86		2.2		4.32
		4.49		2.43		4.61
		4.64		2		2.09
		6.1		2.21		4.43
		2.86		2.44		3.07
		4.8		3.1		4.09
		3.17		1.43		4.77
		3.79		3.2		2.96
		4.63		2.07		1.93
		4.8		2.33		2.46
		4.79		1.9		2.05
		4.1		1.14		1.84
		4.47		3.2		2.83
		2.08		1.79		3.37
		4.45		2.22		3.13
		3.4		2.3		3
		4.03		1.92		1.57
		4.56		2.54		3.44
		4.21		3		1.49
		2.62		2.15		2.36
		5.31		2.54		3.28
		3.41		2.15		2
		3.63		1.93		1.77
		3.26		1.76		2.55
		3.97		3.11		2.95
		6.1		1.82		1.76
		4.15		1.58		2.76
		3.75		2.61		3.49
		6.88		2.86		3.08
		6.1		2.55		3.21
		2.73		1.14		2.23
		4.08		1.65		3.33
		5.23		1.67		3.58
		4.27		1.39		1.92
		3.15		1.36		2.73
		3.16		3.15		3.13
		3.73		3.13		3.76
		4.42		2.23		2.05
		3.64		2.79		1.65
		1.79		2.67		2.33
		2.44		2.27		2.94
		2.26		2.25		2.66
		4.03		3.26		2.21
		3.94		2.75		2.37
		3.33		2.63		2.25
		3.46		1.76		3.73
		3.83		4.54		2.61
		2.38		3.3		2.83
		1.68		2.25		2.87
		2.21		3.75		2.3
		3.19		2.28		2.95
		2.74		2.11		1.55
		4.18		2.99		2.37
		3.39		2.19		2.4
		2.4		2.2		1.46
		4.41		2		2.54
		3.38		2.05		2.44
		2.55		1.9		2.25
		3.17		3.39		1.7
		2.22		2.34		2
		3.36		2.08		3.85
		3.95		2.56		1.86
		3.85		2.15		2.55
		3.5		2.61		2.51
		3.8		4.07		3.42
		3.79		4.24		3.2
		2.64		4		2.29
		3.66		4.55		3.93
		3.61		3.62		2.96
		3.19		2.64		3.57
		4.54		3.23		3.05
		2.46		3.42		3.1
		2.97		2.05		2.15
		3.76		4.04		4.98
		2.85		3.78		3.01
		2.93		4.46		3.3
		1.97		3.34		1.68
		3.12		3.84		3.04
		2.6		3.7		2.62
		3.48		3.29		1.72
		3.23		3.29		2.88
		2.92		2.39		1.92
		2.08		2.57		1.54
		3.72		2.26		2.09
		3.48		3.13		4.48
		2.95		3.96		2.26
		2.45		3.49		2.95
		5.13		3.13		2.37
		3.11		2.74		3.36
		2.55		2.56		2.47
		3.26		3.81		3.13
		4.29		3.94		1.46
		3.58		3.42		4.23
		2.3		2.14		3.18
		3.11		2.65		3.22
		3.18		2.3		3.82
		2.82		2.44		2.73
		3.46		3.06		2.44
		2.49		2.36		4.23
		3.3		1.92		3.24
		3.97		2.75		2.4
		2.63		2.36		2.64
		2.37		2.15		3.83
		1.81		4.18		3.29
		3.17		1.92		2.82
		2.74		3.31		2.43
		2.1		2.6		2.64
		1.97		3.22		4.03
		1.71		3.15		3.37
		2.25		2.79		2.13
		2.83		1.96		2.98
		3.15		1.88		3.04
		2.27		3.62		4.09
		3.92		2.85		2.15
		2.82		3.43		3.44
		1.84		2.05		3.62
		4.09		1.69		2.47
		3.36		2.54		3.99
		2.04		2.4		2.91
		2.21		3.11		3.04
		2.66		2.58		2.29
		5.17		2.7		2.26
		3.11		2.15		4.72
		1.97		2.15		4.14
		3.16		2.79		4.38
		2.08		2.09		3.75
		1.76		2.09		3.17
		3.84		1.5		3.61
		3.45		2.28		3.38
		2.1		4.55		3.85
		2.22		2.66		4.68
		2.86		2.41		3.11
		2.58		2.03		4.12
		3		2.43		3.16
		2.57		2.51		3.62
		2.37		2.38		2.77
		2.66		1.47		2.26
		3.32		2.36		4.53
		1.88		3.47		4.47
		3.7		3.26		3.15
		1.94		3.19		2.3
		3.45		3.11		3.35
		2.81		1.54		3.73
		2.6		3.06		4.28
		2.68		2.63		2.76
		3.78		3.19		3.36
		4.41		2.85		1.82
		1.47		1.7		2.81
		2.24		4.31		3.34
		5.24		3.36		3.32
		3.51		2.3		2.63
		2.08		3.28		3.22
		2.19		1.77		4.86
		2.59		2.1		3.18
		3.42		1.15		3.08
		2.89		2.76		5.07
		2.49		3.26		4.17
		3.09		1.4		3.37
		2.75		2.92		3.84
		2.68		2.04		5.21
		2.73		1.26		2.4
		2.64		2.4		4.73
		3.64		2.49		4.01
		2.36		1.92		3.04
		3.06		2.82		3.73
		4.36		2.37		3.17
		1.97		2.25		3.78
		3.22		2.07		2.7
		3.15		2.69		4.24
		2.03		2.04		3.92
		2.98		3.01		2.32
		2.83		1.86		3.62
		4.1		2.29		3.21
		3.45		1.28		3.38
		2.69		2.71		2.77
		2.82		2.26		3.01
		5.2		3.37		3.35
		2.93		1.75		3.22
		2.89		2.54		3
		5.01		2.16		3.25
		3.7		3.31		2.66
		3.99		1.9		3.91
		3.36		2.04		2.58
		4.8		2.35		2.15
		2.49		2.72		2.58
		2.87		5.41		2.38
		3.79		3.39		3.5
		2.08		2.51		2.02
		2.3		2.7		3.4
		4.46		2.62		3.12
		3.27		2.73		3.75
		4.78		2.44		3.06
		2.94		2.98		1.93
		4.69				3.4
		3.83				4.2
		3.26				3.42
		3.33				3.64
		5.14				2.3
		3.72				3.16
		4.47				2.93
		3.4				3.33
		2.86				2.91
		3.36				3.16
		2.4				2.51
		4.06				3.27
		5.28				2.71
		4.83				3.16
		2.08				1.66
		3.2				2.48
		3.41				1.77
		5.03				2.26
		3.45				2.82
		4.23				2.44
		3.42				2.64
		4.08				3.18
		3.26				1.66
		4.2				2.04
		2.34				1.41
		1.51				3.42
		1.92				1.68
		2.07				1.22
		2.17				2.77
		4.03				2.42
		4.05				2.24
		2.56				2.38
		2.53				1.9
		1.93				2.65
		2.1				3.59
		3.87				3.91
		4.9				2.61
		3.75				1.84
		4.74				2.45
		3.74				3.07
		2.62				1.96
		4.01				2.62
		3.56				2.42
		2.43				3.02
		2.77				1.92
		4.01				1.22
		2.99				2.73
		3.04				2.51
		2.3				2.44
		1.9				3.65
		3.78				2.74
		3.04				2.4
		4.16				4.27
		4.09				2.83
		2.92				2.22
		2.35				2.24
		2.91				3.41
		2.41				2.13
		2.78				3.7
		3.01				3.47
		2.52				2
		3.06				2.1
		4.02				3.56
		2.79				3.21
		4.25				2.12
		4.7				3.47
		3.97				3.16
		4.4				1.93
		3.34				2.49
		4.08				2.51
		1.75				3.4
		2.25				3.15
		3.83				4.17
		4.5				2.63
		3.79				2.71
		3.38				3.59
		2.97				3.26
		3.82				3.12
		3.26				2.95
		3.5				2.5
		5.29				2.37
		4.42				2.72
		3.51				4.11
		2.63				3.12
		4.39				3.68
		4.48				2.79
		3.1				2.1
		5.42				2.27
		1.73				2.43
		3.56				2.43
		4.16
		3.47
		3.54
		3.15
		2.9
		2.54
		2.5
		3.47
		4.15
		3.08
		4.13
		5.21
		4.94
		2.86
		3.73
		4.89
		4.53
		3.85
		3.26
		2.88
		2.81
		1.92
		3.95
		4.13
		4.84
		2.32
		3.29
		2.08
		3.34
		1.87
		2.01
		4.22
		2.79
		3.26
		3.18
		3.18
		5.14
		2.66
		4.03
		4.64
		3.49
		2.83
		4
		4.09
		3.17
		3.99
		4.19
		3.04
		4.19
		3.15
		2.26
		3.51
		3.64
		2.25
		4.57
		2.65
		4.18
		2.72
		4.15
		3.39
		3.63
		3.11
		3.37
		2.4
		4.1
		2.52
		1.62
		2.57
		2.75
		2.43
		2.05
		2.67
		2.1
		2.26
		1.92
		3.36
		3.2
		1.92
		2.8
		3.31
		2.92
		5.54
		3.15
		5.89
		5.87
		3.94
		3.95
		3.33
		4.08
		3.8
		3.74
		3.39
		4.32
		2.25
		4.74
		3.8
		4.1
		2.04
		3.15
		4.55
		1.93
		2.48
		3.84
		3.21
		1.92
		2.09
		2.02
		2.71
		2.21
		4.42
		3.6
		2.1
		4.17
		5
		4.66
		1.52
		5.48
		2.99
		2.08
		3.64
		3.7
		6.35
		4.87
		1.89
		4
		3.68
		4.12
		2.66
		3.25
		2.09
		3.92
		2.21
		5.16
		2.91
		3.44
		2.29
		3.68
		3.29
		3.1
		5.63
		4.37
		2.94
		2.36
		2.33
		2.56
		3.63
		2.28
		3.62
		2.62
		4.27
		2.5
		1.92
		3.52
		3.74
		2.42
		2.8
		3.63
		4.25
		2.57
		4.88
		2.3
		3.06
		2.95
		2.64
		3.3
		3.06
		2.72
		3.16
		4.9
		3.58
		4.08
		4.94
		3.85
		5.93
		5.12
		4.88
		2.18
		2.98
repeat 3	3.72328	2.28	3.34261	4.1	3.38795	2.31
		5.79		4.6		3.46
		6.51		3.9		3.2
		6.58		4.42		2.25
		7.68		3.47		3.67
		7.38		3.94		2.83
		7.37		1.98		3.08
		5.35		4.49		2.89
		7.54		2.32		3.52
		5.87		2.86		3.58
		6.9		2.1		3.61
		6.72		3.5		3.69
		5.68		3.37		3.76
		5.68		1.86		3.24
		4.65		2.6		4.31
		4.68		2.9		4.02
		6.19		2.48		3.47
		7.71		4.17		2.13
		4.68		1.7		3.78
		4.59		4.7		2.34
		4.82		4.2		3.77
		3.3		4.01		4.16
		3.44		3.57		2.82
		4.37		4.11		4.14
		5		2.58		2.36
		4.58		2.61		2.95
		3.69		2.59		4.23
		3.89		1.73		3.88
		2.74		4.07		4.57
		4.08		2.53		3.6
		5.3		2.85		2.21
		6.26		3.04		3.85
		5.77		5.3		3.19
		4.91		3.61		3.94
		5.02		3.53		2.41
		5.07		3.37		3.46
		3.76		2.08		4.24
		5.6		3.72		6.01
		5.59		2.55		4.33
		5.26		1.96		5.71
		3.71		4.2		2.28
		3.54		3.98		3.89
		4.3		3.48		3.25
		3.15		1.87		5.82
		5.62		2.7		4.12
		3.65		2.78		4.88
		3.45		3.34		3.04
		6.12		2.6		2.91
		3.93		5.63		3.56
		4.34		1.68		2.56
		2.45		3.64		3.1
		5.56		2.91		2.76
		6.14		2.85		4.22
		4.11		4.62		3.64
		5.37		2.75		4.25
		4.94		2.8		3.75
		6.24		3.66		4.65
		2.44		2.94		2.67
		4.41		3.18		3.4
		3.15		2.94		3.92
		1.76		3.64		4.21
		2.43		6		4.59
		3.45		2.15		3.38
		2.48		3.31		3.56
		2.76		2.82		3.62
		5		2.66		3.92
		4.15		2.14		3.11
		4.07		2.71		2.93
		3.74		2.68		2.81
		4.6		2.35		2.73
		2.49		2.84		2.32
		3.52		0.98		2.77
		3.31		3.83		4.25
		3.27		3.27		3.01
		2.5		1.62		1.76
		4.08		2.36		2.04
		4.33		1.44		4.14
		6.58		1.58		3.29
		3.27		3.12		3.46
		3.56		3.01		3.53
		2.95		1.89		3.59
		5.66		2.23		3.94
		5.38		2.86		3.86
		3.41		2.37		3.98
		2.6		4.92		3.16
		7.31		2.57		4.32
		5.63		2.3		5.31
		5.08		2.11		2.33
		3.74		2.93		2.98
		4.44		3.31		3.7
		4.51		2.57		4.65
		4.92		2.66		3.54
		4.45		2		3.94
		4.45		3.77		3.63
		2.4		4.05		3.57
		3.48		3.83		2.91
		5.46		2.36		3.47
		4.51		4.78		4.88
		3.85		2.62		2.73
		3.98		3.49		4.4
		5.88		2.92		3.73
		4.37		3.08		2.52
		5.13		4.24		3.75
		5.23		3.84		3.47
		4.28		3.85		2.39
		3.48		3.66		1.99
		5.08		3.74		2.43
		4.95		2.09		3.63
		4.88		4.28		4.12
		5.17		3.85		4.04
		3.85		4.31		2.75
		4.98		3.46		4.34
		5.63		3.26		2.11
		4.6		1.82		3.13
		5.08		2.54		3.62
		2.64		2.66		4.14
		5		2.54		3.94
		5.41		3.06		3.46
		4.59		5.47		3.04
		6.55		2.58		3.55
		2.16		4.43		1.93
		4.01		3.46		4.56
		5.66		2.11		3.34
		6.02		4.3		3.4
		5.74		4.56		3.57
		3.35		4.83		4.82
		6.17		2.14		3.51
		6.23		5.24		3.49
		4.68		4.56		5.76
		4.6		3.95		4.32
		2.42		2.46		5.04
		2.98		5.15		4.75
		2.2		5.04		4.49
		4.09		4.11		5.25
		4.62		3.13		4
		3.38		2.76		5.19
		2.64		4.08		3.46
		4.7		3.86		3.22
		3.53		6.41		4.5
		4.21		3.2		4.4
		4.86		3.99		4.52
		6.23		2.96		2.28
		3.67		3.09		2.43
		4.78		4.44		4.17
		3.74		3.26		3.05
		4.58		3.18		4.99
		5.44		3.69		5.29
		4.16		3.52		4.97
		4.93		2.47		2.91
		5.7		2.67		2.03
		6.15		3.1		2.73
		5.53		3.18		3.88
		6.35		3.79		5.14
		7.54		3.81		2.38
		3.08		5		1.98
		3.14		2.25		2.43
		3.44		1.86		2.43
		3.6		3.31		3.76
		2.08		4.32		2.24
		2.45		3.11		3.34
		3.59		2.67		3.5
		3.42		4.96		3.87
		4.05		2.43		3.96
		2.99		4.02		2.93
		3.57		2.89		3.29
		4.44		5.25		4.02
		4.61		3.29		4.03
		6.09		2.56		3.62
		6.18		4.25		3.02
		4.7		2.99		4.79
		3.55		3.47		2.66
		4.34		3.37		2.56
		2.96		3.77		3.02
		2.68		3.06		2.22
		4		2.94		3.81
		6.74		3.29		4.27
		6.97		4.88		3.83
		3.74		2.04		3.1
		5.68		2.93		2.79
		5		3.73		4.07
		5.51		3.42		2.54
		4.77		3.55		2.28
		5.1		4.05		3.6
		4.65		5.48		2.52
		4.12		2.31		3.38
		5.63		4.71		3.1
		6.19		4.75		2.08
		3.79		3.61		4.25
		5.17		2.59		2.92
		3.81		4.59		3.91
		5.89		4.77		3.29
		2.37		3.14		3.19
		4.83		2.93		3.26
		6.41		3.48		3.84
		6.97		4.63		2.87
		5.54		3.74		3.45
		5.71		4.71		3.61
		5.91		4.31		3.29
		5.32		3.31		2.76
		5.23		3.73		2.52
		5.16		3.61		4.1
		4.75		3.52		2.58
		3.56		4.67		2.87
		5.39		3.49		2.7
		6.33		3.74		4.34
		5.04		3.72		2.22
		5.45		3.12		3.15
		6.59		2.04		2.66
		6.32		4.22		2.83
		5.07		3.16		2.43
		4.93		5		3.19
		2.9		4.23		3.27
		4.38		3.53		2.71
		5.78		3.43		4.36
		5.24		1.98		4.14
		5.67		3.49		4.24
		4.07		3.28		5.52
		5.4		5.08		3.55
		6.45		4.6		4.32
		3.85		4.09		5.8
		4.66		5.41		5.64
		4.58		3.19		3.05
		3.44		2.75		5.11
		3.23		5.59		3.04
		4.51		3.51		3.4
		4.35		3.82		5.11
		5.07		5.86		2.25
		2.31		2.64		4.12
		6.97		4.7		4.17
		5.11		3.85		4.53
		4.24		4.79		4.97
		5.2		5.33		2.87
		4.94		6.09		5.23
		5.15		4.69		2.62
		5.97		4.22		3.87
		3.47		2.56		3.04
		2.43		5.79		4.73
		6.86		3.72		3.17
		4.87		4.27		4.89
		4.77		4.87		3.35
		4.28		2.32		3.32
		4.58		3.54		5.65
		5.67		4.01		3.68
		5.15		5		4.07
		3.05		4.61		2.8
		4.01		5.7		3.59
[truncated: 978 more rows]
