# Supplementary material for: BICD2 promotes ciliogenesis by facilitating CP110 removal from the mother centriole
Source: EMBO Rep. 2025 Oct 16;26(22):5567–88. doi: 10.1038/s44319-025-00597-0 (PMC12635215; doi:10.1038/s44319-025-00597-0)
Supplement: Supplementary file 6 — Source data Fig. 5 [file 44319_2025_597_MOESM6_ESM.zip › Figure 5/5H_Numerical data.xlsx]

## Sheet: Sheet1
		Ctrl MO			bicd2 MO			bicd2 MO+bicd2 mRNA
	Left	98.21	96.77	100	60.42	58.18	65.63	90.9	86.27	94.44
	Middle	1.79	3.23	0	25	29.09	12.5	4.55	9.8	2.78
	Right	0	0	0	14.58	12.73	21.88	4.55	3.92	2.78
