# Supplementary material for: BICD2 promotes ciliogenesis by facilitating CP110 removal from the mother centriole
Source: EMBO Rep. 2025 Oct 16;26(22):5567–88. doi: 10.1038/s44319-025-00597-0 (PMC12635215; doi:10.1038/s44319-025-00597-0)
Supplement: Supplementary file 7 — Source data Fig. 6 [file 44319_2025_597_MOESM7_ESM.zip]

Archive with 21 entries (17 files):
- Figure 6/
- Figure 6/6A.tif
- Figure 6/6B/
- Figure 6/6B/bicd2 MO (1).tif
- Figure 6/6B/bicd2 MO (2).tif
- Figure 6/6B/bicd2 MO+cp110 MO (1).tif
- Figure 6/6B/bicd2 MO+cp110 MO (2).tif
- Figure 6/6B/Ctrl MO (1).tif
- Figure 6/6B/Ctrl MO (2).tif
- Figure 6/6C_Numerical data.xlsx
- Figure 6/6D/
- Figure 6/6D/bicd2 MO+cp110 MO.tif
- Figure 6/6D/bicd2 MO.tif
- Figure 6/6D/Ctrl MO.tif
- Figure 6/6E_Numerical data.xlsx
- Figure 6/6F_Numerical data.xlsx
- Figure 6/6G/
- Figure 6/6G/Left.tif
- Figure 6/6G/Middle.tif
- Figure 6/6G/Right.tif
- Figure 6/6H_Numerical data.xlsx
