# Supplementary material for: BICD2 promotes ciliogenesis by facilitating CP110 removal from the mother centriole
Source: EMBO Rep. 2025 Oct 16;26(22):5567–88. doi: 10.1038/s44319-025-00597-0 (PMC12635215; doi:10.1038/s44319-025-00597-0)
Supplement: Supplementary file 7 — Source data Fig. 6 [file 44319_2025_597_MOESM7_ESM.zip › Figure 6/6C_Numerical data.xlsx]

## Sheet: Sheet1
		Ctrl MO			bicd2 MO			bicd2 MO+cp110 MO
	Body curvature	0	0	0	56.14	53.57	58.97	19.63	30.95	24
	Pericardial edema	4.21	1.11	0	29.82	22.32	17.95	10.28	8.33	10
	Abnormal otoliths	0	0	0	28.95	18.75	24.36	3.74	3.57	11
	hydrocephalus	0	0	0	17.54	19.64	19.23	9.35	8.33	6
