# Supplementary material for: BICD2 promotes ciliogenesis by facilitating CP110 removal from the mother centriole
Source: EMBO Rep. 2025 Oct 16;26(22):5567–88. doi: 10.1038/s44319-025-00597-0 (PMC12635215; doi:10.1038/s44319-025-00597-0)
Supplement: Supplementary file 7 — Source data Fig. 6 [file 44319_2025_597_MOESM7_ESM.zip › Figure 6/6E_Numerical data.xlsx]

## Sheet: Sheet1
		Ctrl MO		bicd2 MO		bicd2 MO + cp110 MO
	repeat 1	56	56	48.8	46	56.9	31
			57		37		47
			63		34		50
			64		60		41
			27		50		74
			96		34		57
			38		62		37
			38		76		83
			63		70		93
			58		19		56
					33
	repeat 2	61	114	38.5833	58	53.4	60
			61		64		32
			40		60		53
			57		25		77
			106		13		42
			46		17		33
			39		33		65
			51		37		61
			41		35		47
			55		29		64
					58
					34
	repeat 3	55	43	38.2857	30	55.4545	25
			35		55		66
			69		26		31
			29		19		75
			69		30		35
			63		57		63
			53		34		56
			50		43		60
			73		35		76
			66		30		50
					33		73
					24
					74
					46
