# Supplementary material for: BICD2 promotes ciliogenesis by facilitating CP110 removal from the mother centriole
Source: EMBO Rep. 2025 Oct 16;26(22):5567–88. doi: 10.1038/s44319-025-00597-0 (PMC12635215; doi:10.1038/s44319-025-00597-0)
Supplement: Supplementary file 7 — Source data Fig. 6 [file 44319_2025_597_MOESM7_ESM.zip › Figure 6/6F_Numerical data.xlsx]

## Sheet: Sheet1
	Ctrl MO		bicd2 MO		bicd2 MO + cp110 MO
repeat 1	6.04593	7.26	5.34134	3.88	5.5277	4.28
		6.97		3.59		5.01
		7.66		4.85		6.02
		8.95		4.32		6.19
		4.45		3.5		3.84
		6.21		4.22		5.16
		6.23		3.25		6.36
		4.13		2.73		5.96
		4.93		7.79		7.33
		5.83		4.52		5.36
		4.34		3.18		6.51
		3.43		4.57		6.14
		3.57		2.93		3.91
		5.7		3.99		7.28
		5.3		3.25		5.81
		3.2		2.81		3.73
		5.33		2.84		5.8
		3.71		3.31		6.07
		6.48		5.62		4.44
		4.64		3.18		6.05
		4.43		4.89		6.15
		5.85		2.8		4.36
		4.15		3.76		7.05
		5.15		3.75		5.41
		5.6		5.02		3.86
		2.87		5.44		3.74
		4.64		7.62		4.16
		5.9		4.74		6.57
		5.33		2.61		2.68
		4.76		4.21		6.52
		10.22		6.55		7.37
		6.82		2.8		4.53
		6.46		2.91		5.33
		4.15		4.82		4.43
		6.2		4.04		5.73
		6.18		4.21		3.71
		5.44		2.67		4.89
		4.77		5.88		3.45
		3.66		3.55		5.33
		7.11		5.53		7.53
		5.35		5.28		5.22
		5.51		3.67		4.03
		6.14		4.34		5.03
		7.1		4.9		5.16
		6.31		5.19		4.82
		6.4		5.53		6.82
		8.35		8.68		5.33
		5.25		5.49		4.26
		3.26		8.49		7.36
		6.66		4.71		6.51
		5.48		6.38		4.93
		5.92		5.38		5.57
		7.54		7.05		5.75
		5.88		4.81		6.36
		8.89		7.63		6.7
		5.09		3.27		4.63
		4.34		4.97		5.58
		6.7		9.57		2.96
		6.71		6.33		4.26
		6.93		5.56		4.74
		6.93		3.31		4.58
		6.76		6.99		5.08
		8.4		7.38		4.55
		5.33		7.55		5.15
		3.24		6.97		3.73
		5.6		8.59		5.01
		6.01		6.31		3.25
		7.01		5.7		3.05
		8.25		5.6		7.35
		4.13		9.43		5.01
		6.97		7.66		3.69
		8.84		4.91		4.35
		6.92		5.23		5.99
		4.65		5.3		4.25
		4.97		3.86		5.1
		6.02		5.04		4.18
		4.47		7.48		5.1
		8.45		6.99		4.88
		4.95		6.32		3.8
		6.13		10.57		4.85
		4.19		8.35		6.78
		6.33		3.07		8.09
		4.98		6.82		5.74
		6.64		4.38		6.28
		6.18		6.14		4.34
		2.95		6.31		4.43
		7.1		7.83		5.09
		5.32		3.43		6.73
		6.9		4.18		4.82
		4.82		5.22		6.57
		5.26		5.83		6.69
		7.71		6.39		5.74
		6.76		5.05		3.19
		5.02		7.23		4.26
		6.45		5.56		4.31
		5.43		4.11		3.6
		5.32		4.34		4.67
		7.15		4.77		6.43
		8.29		7.77		3.84
		3.19		7.54		5.5
		6.57		4.85		7.36
		5.11		6.38		7.58
		8.12		5.75		7.29
		3.51		5.26		6.79
		7.46		3.64		5.09
		3.25		5.24		4.12
		9.72		3.15		4.62
		6.15		3.45		3.43
		4.16		5.36		5.38
		5.62		3.27		5.25
		9.12		3.35		6.48
		4.73		3.83		5.11
		6.85		5.65		4.42
		7.63		4.72		7.9
		4.75		5.07		4.6
		3.07		5.36		7.09
		4.49		3.23		4.56
		6.27		5.83		7.92
		4.19		7.21		5.75
		6.48		8.82		9.06
		6.13		6.26		7.38
		5.08		4.09		7.56
		5.33		4.47		5.59
		6.8		4.58		4.17
		4.32		4.81		5.89
		6.22		5.1		7.02
		4.7		4.21		7.22
		3.07		6.53		8.94
		4.32		8.47		4.03
		5.1		4.84		2.96
		5.99		4.98		7.16
		4.18		9.21		6.87
		5.1		5.17		5.3
		3.19		5.48		5.37
		4.98		6.13		6.14
		5.43		4.81		5.1
		5.87		5.03		3.99
		7.81		4.12		5.82
		4.34		4.2		4.77
		5.44		4.63		6.06
		5.25		3.79		5.45
		8.1		8.18		4.68
		5.78		5.36		4.64
		3.62		5.73		5.93
		6.86		6.12		4.1
		3.38		3.18		3.16
		5.16		5.84		5.29
		8.26		5.56		7.1
		4.76		7.38		3.91
		3.68		5.3		6.21
		6.86		3.88		3.6
		5.65		4.68		3.32
		6.22		4.32		5.36
		7.24		5.11		7.34
		4.13		5.92		5.78
		9.92		3.7		4.77
		3.68		4.32		5.19
		5.16		6.7		7.29
		8.3		6.07		4.32
		5.36		3.25		3.38
		3.89		4.81		3.89
		3.91		5.64		4.03
		3.56		4.02		4.9
		6.54		3.07		3.71
		4.61		2.61		2.52
		4.69		4.59		4.12
		3.09		5.79		3.93
		4.3		4.72		6.9
		4.19		5.75		3.96
		4.45		6.85		3.68
		6.23		4.54		3.03
		6.39		4.75		3.19
		5.03		5.26		5.97
		7.59		8		3.1
		5.43		5.31		2.5
		3.25		4.02		5.62
		6.37		4.04		4.93
		8.19		3.37		6.6
		7.72		4.46		5.27
		3.5		4.14		3.79
		3.15		2.73		6.21
		6.74		3.43		6.05
		5.36		3.92		2.93
		6.97		4.05		4.4
		7.56		3.43		6.81
		5.78		3.86		4.25
		6.17		5.11		5.34
		7.08		3.72		6
		3.41		2.89		6
		4.6		4.76		5.15
		8.94		4.91		4.19
		5.39		3.88		6.81
		8.69		4.52		6.78
		7.01		4.82		6.61
		4.45		3.07		5.93
		4.33		3.43		7.35
		7.89		4.21		5.43
		3.38		2.45		5.93
		5.24		3.4		3.24
		4.6		5.87		8.63
		6.76		2.98		6.39
		3.7		3.63		5.29
		4.56		4.36		4.4
		3.64		5.34		6.55
		4.6		4.88		4.77
		5.44		5.63		5.53
		5.9		4.54		7.83
		6.93		5.02		5.7
		6.32		4.52		5.81
		7.39		6.8		5.72
		6.76		4.18		5.16
		3.69		3.7		5.37
		3.66		5.65		5.68
		5.59		4.68		4.75
		4.64		4.56		6.65
		6.64		5.21		4.32
		6.05		6.06		4.78
		7.02		7.01		4.95
		3.99		3		3.87
		4.22		3.21		4.56
		5.29		4.34		7.24
		7.28		4.38		2.78
		8.14		4.87		6.13
		5.59		4.88		7.12
		5.44		3.16		5.12
		6.52		4.32		5.2
		5.95		4.79		5.2
		7.45		5.07		6.98
		5.15		4.44		4.35
		7.04		4.91		3.79
		5.77		4.59		3.13
		3.38		3.34		3.81
		4.67		3.4		3.43
		5.9		4.06		6.77
		5.22		2.95		4.62
		5.35		3.21		4.74
		6.22		4.82		5.83
		6.11		4.34		4.55
		5.53		4.17		3.59
		3.37		3.52		4.23
		5.39		3.7		4.15
		6.47		2.87		3.47
		4.21		5.07		3.4
		5.37		4.09		3.69
		4.02		3.81		4.32
		6.16		4.81		4.58
		6.69		4.66		3.65
		7.14		4.66		4.95
		6.93		5.48		3.74
		6.15		4.48		5.21
		6.04		3.43		4.35
		6.43		4.94		3.91
		5.78		4.32		4.37
		6.4		3.8		8.45
		7.2		4.1		3.69
		6.66		2.95		5.22
		4.8		5.13		6.02
		4.3		4.86		3.69
		8.21		5.62		4.85
		7.93		3.76		4.14
		8.41		3.05		7.66
		7.44		4.65		3.71
		5.14		5.96		4.26
		6.74		7.64		5.78
		8.61		8.06		4.37
		6.54		7.16		6.75
		7.38		6.67		9.12
		4.37		6.36		3.75
		6.67		4.85		6.08
		4.89		5.73		5.12
		4.47		7.8		6.99
		5.87		3.21		4.54
		5.49		3.15		5.99
		6.59		5.22		3.5
		4.9		5.02		5.55
		5.29		7.74		5.47
		8.9		4.91		4.91
		3.73		6.83		6.63
		5.21		7.01		4.34
		7.22		7.9		3.96
		7.36		8.42		11.57
		6.39		5.95		6.48
		5.68		7.74		4.7
		9.52		7.22		4.79
		5.33		7.29		3.46
		8.05		8.52		6.97
		7.27		6.48		4.18
		8.57		4.39		5.26
		6.46		3.98		4.26
		4.85		5.52		3.89
		5.54		4.26		4.67
		6.41		6.36		6.26
		7.02		4.81		7.11
		4.6		4.37		6.59
		7.38		7.52		4.03
		3.74		6.27		7.51
		5.23		4.79		6.31
		6.39		5		6.57
		5.11		5.9		4.89
		5.56		8.48		6.92
		5.92		5.96		3.7
		5.41		5.12		4.19
		3.96		4.52		6.85
		6.81		3.43		5.17
		6.49		4.82		5.4
		6.32		6.01		4.16
		6.95		4.17		6.12
		5.44		6.89		4.46
		6.93		4.72		5.71
		5.73		7.22		5.74
		5.29		7.72		4.14
		5.3		5.98		4.13
		5.18		5.31		5.87
		7.65		8.67		5.88
		9.27		7.68		5.24
		7.15		4.46		6.14
		8.37		5.13		5.07
		7.73		6.19		5.66
		5.43		5.4		6.05
		7.04		8.1		4.05
		6.7		8.7		5.32
		4.43		4.77		7.77
		6.19		5.62		7.37
		5.33		7.39		4.74
		5.56		3.92		4.56
		6.33		7.43		3.5
		5.73		2.18		4.27
		4.68		4.96		6.18
		6.82		7.16		3.48
		4.47		4.63		5.53
		4.94		3.83		4.51
		3.11		3.67		7.07
		6.52		5.14		7.37
		3.99		6.47		6.35
		5.23		5.14		6.13
		6.38		4.97		4.88
		7.14		7.39		5.1
		5.97		7.23		5.17
		8.11		5.53		5.03
		8.36		6.95		5.18
		2.73		6.41		4.48
		6.19		3.53		4.21
		6.74		4.72		4.77
		5.58		4.41		7.53
		8.4		3.8		5.51
		8.9		8.28		5.79
		6.13		5.69		5.62
		6.95		6.25		4.35
		6.42		8.24		7.71
		9.34		3.91		6.51
		6.04		4.68		4.56
		6.47		8.28		5
		5.66		3.66		3.08
		9.14		3.61		6.75
		6.01		6.29		6.19
		6.56		3.92		6.26
		6.6		4.67		5.66
		6.52		5.33		5.96
		6.48		6.92		7.5
		8.23		6.91		4.47
		8.8		4.63		8.86
		7		7.87		6.6
		7.85		6.03		2.82
		5.1		4.65		5.56
		6.84		6.56		5.56
		6.91		4.81		8.29
		6.57		4.43		7.18
		3.6		4.7		6.47
		7.35		7.41		5.96
		6.69		3.61		8.94
		5.45		5.12		6.21
		6.62		4.83		5.22
		2.73		4.99		6.12
		5.97		5.02		5.74
		5.11		5.46		6.02
		7.15		5.94		5.24
		8.13		6.91		4.88
		3.84		7.26		4.85
		8.61		6.15		5.53
		7.24		6.02		5.01
		9.89		4.34		4.94
		6.11		4.77		4.45
		4.87		6.62		4.34
		3.69		5.68		4.28
		5.06		7.01		6.75
		8.84		4.62		5.67
		7.22		5.66		3.11
		7.65		5.84		7.6
		7.29		4.03		3.58
		8.17		5.82		6.34
		3.87		3.37		4.73
		8.1		4.68		3.37
		4.17		4.75		2.54
		3.2		7.05		2.85
		7.31		5.41		10.71
		6.59		4.17		3.89
		8.24		6.64		5.78
		2.93		6.39		7.53
		4.64		3.37		4.96
		6.69		5.81		5.81
		4.36		4.54		5.53
		7.82		9.24		5.72
		3.85		5.22		6.03
		6.73		7.45		3.81
		6.05		4.21		6.27
		5.86		4.05		5.1
		6.46		3.43		4.21
		5.21		7.97		7.54
		5.54		8.24		3.93
		6.17		6.55		5.44
		7.22		7.05		5.01
		5.98		5.46		6.03
		4.8		6.7		6.9
		6.53		6.71		2.98
		6.66		5.2		3.3
		5.05		6.5		3.11
		6.85		8.02		6.21
		5.6		5.57		4.03
		6.24		6.49		4.37
		4.4		3.38		4.15
		5.43		3.59		7.7
		6.3		4.09		4.17
		6.11		3.61		9.77
		6.14		7.27		6.27
		4.8		8.68		3.8
		5.96		10.28		4.22
		6.8		5.6		7.19
		8.51		4.18		6.41
		5.74		6.45		5.64
		6.1		4.17		6.11
		4.49		8.59		6.3
		5.56		8.52		7.79
		3.23		6.53		7.3
		5.03		5.07		4.46
		6.78		4.96		7.06
		6.03		7.65		8.64
		6.2		5.1		9.57
		5.78		4.17		8.12
		5.74		6.19		4.9
		5.21		4.52		4.68
		7.45		6.42		4.67
		7.62		5.3		7.64
		8.13		5.81		10.85
		6.44		5.81		6.37
		3.58		4.77		6.22
		8.73		8.52		8.17
		6.3		7.63		9.4
		6.66		4.79		5.88
		5.33		8.93		6.63
		9.49		8.78		8.01
		4.67		9.69		5.66
		7.78		5.67		7.37
		5.69		11.89		7.31
		6.56		8.58		9.16
		7.95		6.85		9.04
		7.7		4.18		5.35
		10.35		6.26		5.11
		8.14		7.99		8.43
		8.87		7.38		5.03
		8.57		6.49		9.24
		5.3		4.18		9
		9.01		4.58		6.4
		4.77		4.49		5.25
		4.13		7.4		5.05
		5.07		4.83		7.83
		3.93		5.73		7.22
		6.31		5.2		6.43
		7.69		5.32		4.56
		9.62		3.72		6.34
		6.89		6.29		6.3
		4.56		4.27		9.52
		8.47		6.03		6.34
		5.01		5.22		6.77
		4.67		3.76		6.02
		5		4.24		7.19
		5.31		2.76		5.84
		7.08		4.67		7.24
		7.78		5.79		9.12
		4.55		4.56		6.75
		6.45		4.96		6.75
		7.05		4.84		4.78
		5.25		6.71		4.58
		5.64		4.38		5.29
		8.81		6.76		3.31
		4.17		3.8		3.11
		5.67		5.56		3.53
		4.8		2.89		3.99
		7.49		4.53		3.79
		7.09		4.42		4.32
		8.04		4.74		6.44
		3.41		5.85		6.39
		9.04		6		8.14
		5.57		6.6		3.37
		4.88		5.53		4.47
		8.93		7.51		6.9
		6.29		5.88		5.18
		5.08		4.63		5.77
		7.27		4.24		8.15
		5.97		4.77		8.08
		4.18		3.85		11.44
		3.3		5.47		4.32
		4.69		5.7		6.13
		8.42		9.76		6.52
		4.94		6.9		5.15
		3.51		4.24		6.56
		4.71		7.08		5.52
		5.65		5.6		5.54
		4.88		5.02		5.54
		6.98		4.02		4.08
		2.77		8.31		3.65
		5.47		4.87		6.89
		6.26		7.53		5.99
		3.72		5.36		6.08
		7.19		4.09		4.83
		7.44		4.95		3.98
		6.75		4.77		4.23
		5.93		4.38		3.8
		7.65		4.49		5.2
		8.01		5.69		6.22
		3.81		6.23		5.08
		9.21		4.18		5.53
		4.05				5.59
		7.17				5.99
		10.44				5.37
		7.31				4.9
		8.65				5.26
		9.82				6.3
		4.06				6.64
		6.33				7.87
		8.75				6.91
		8.92				5.06
		3.53				3.64
		5.78				5.05
		6.13				3.86
		9				4.28
		6.66				6.65
		7.55				4
		6.14				5.97
		10.62				4.88
		4.62				7.89
		6.52				6.75
		3.9				6.98
		4.3				4.56
		9.76				6.11
		5.29				7
		6.89				8.31
		6.44				6.76
		8.12				8.79
		4.91				5.21
		5.3				8.23
		8.94				4.25
		6.8				4.64
		8.75				8.97
		8.49				4.15
		5.99				6.13
		6.3				6.34
		10.24				4.05
		4.53				5.64
		7.39				7.25
		7.94				7.21
						4.06
						6.66
						6.3
						7.93
						3.58
						5.44
						6.41
						5.83
						3.87
repeat 2	6.53134	4.1	5.24438	6.53	5.5918	5.59
		3.85		7		4.34
		9.14		6.41		4.58
		2.93		3.83		6.08
		8.69		4.46		4.9
		8.18		4.53		7.84
		8.55		4.68		7.71
		7.37		4.33		7.22
		7.04		5.74		7.29
		6.15		4.58		5.97
		4.97		6.39		4.74
		12.49		5.94		5.82
		7.37		9.08		4.13
		2.88		3.43		4.12
		8.53		9.69		3.69
		3.68		7.97		8.23
		4.79		5.01		6.34
		8.47		4.83		3.85
		10.11		6.2		5.99
		7		5.16		3.45
		8.92		8.66		4.27
		6.91		6.65		5.45
		9.95		3.52		6.93
		4.43		4.54		4.45
		4.13		7.1		6.94
		3.16		4.02		5.91
		6.53		4.04		6.02
		4.12		3.16		7.19
		8.26		8.06		6.25
		6.67		8.9		5.9
		8.35		7.13		6.25
		4.19		5.44		7.7
		9.13		5.6		3.68
		7.35		5.39		3.16
		8.47		4.38		5.59
		9.34		6.5		7.17
		9.85		4.24		5.54
		3.58		5.69		7.63
		4.58		3.53		10.43
		8.32		6.58		9.86
		8.67		4.17		3.8
		6.66		6.95		9.99
		5.9		5.45		7.57
		5.7		5.03		7.13
		5.18		5.17		6.44
		9.65		3.09		7.28
		5.56		5.19		4.1
		7.61		3.8		4.38
		5.37		1.65		7.72
		4.88		4.53		11.67
		8.25		4.18		3.09
		5.68		5.62		5.47
		4.12		5.52		9.14
		8.52		6.63		10.67
		5.98		4.98		9.93
		3.58		4.71		6.8
		6.15		4.58		6.52
		4.79		3.52		5.64
		7.87		6.8		3.3
		6.79		6.73		8.13
		8.69		5.63		3.75
		7.79		4.59		3.69
		9.88		5.27		3.61
		6.4		6.97		3.79
		6.45		7.49		3.99
		5.99		7.44		3.45
		4.78		7.82		2.96
		5.05		8.55		4.02
		7.46		3.86		4.61
		9.72		4.57		4.88
		6.08		4.04		3.5
		5.03		7.27		5.43
		7.41		7.38		4.74
		8.46		7.47		5.83
		8.6		5.39		4.42
		7.19		4.95		5
		7.16		6.99		3.75
		7.4		6.5		3.15
		7.03		7.44		5.94
		7.23		3.43		4.53
		6.44		6.63		3.87
		7.24		5.89		4.68
		11.18		5.81		5.93
		5.53		4.54		3.41
		11.42		7		4.61
		7.8		5.79		4.42
		5.57		4.75		5.32
		5.79		6.37		4.74
		5.25		5.14		5.29
		6.21		5.14		3.88
		6.12		6.29		6.09
		4.82		8.64		5.63
		4.47		9.25		4.56
		7.68		3.61		5.84
		4.95		7.76		6.14
		5.59		6.15		4.28
		9.49		4.11		4.61
		7.35		7.1		4.3
		4.3		6.32		5.37
		5.97		5.8		4.25
		9.18		4.96		3.24
		4.97		4.98		5.85
		4.91		5.96		4.13
		8.4		6.1		4.82
		4.06		5.84		5.98
		8.16		2.96		3.58
		10.21		5.2		4.33
		8.21		6.42		6.05
		8.61		7.24		6.53
		3.51		3.79		4.53
		3.43		4.41		4.13
		3.03		7.08		4.46
		4.7		4.47		4
		3.8		4.01		5.01
		5.11		5.91		4.76
		7.06		4.32		3.74
		4.98		5.22		4.05
		6.61		4.28		4.05
		4.73		6.03		3.96
		5.85		4.74		5.24
		9.05		3.47		4.32
		8.21		5.97		4.3
		6.8		3.85		4.74
		5.55		3.75		5
		7.25		5.66		3.4
		5.88		3.96		5.25
		4.85		5.79		7.09
		10.55		5.75		3.39
		8.36		7.18		4.65
		8.2		6.19		4.18
		6.43		6.15		3.68
		10.49		7.41		3.35
		7.85		4.94		3.28
		5.39		6.32		4.87
		7.89		5.01		5.96
		3.67		6.07		2.95
		5.16		7.39		5.57
		6.94		4.54		4.46
		4.56		6.23		5.86
		5.05		5.02		5.18
		4.94		4.44		2.93
		6.35		6.41		2.23
		5.96		3.34		3.58
		6.2		4.11		5.68
		7.67		3.74		5.1
		7.3		3.92		6.32
		6.58		6.51		7.22
		5.02		4.32		5.37
		7.53		6.15		4.53
		8.54		4.66		6.02
		5.58		5.21		8.03
		5.93		3.16		4.7
		12.23		4.59		8.08
		6.76		5.94		5.9
		5.65		3.66		7.4
		8.25		4.89		7.4
		7.28		6.11		4.53
		4.46		5.26		5.59
		7.42		6.42		4.79
		6		4.32		6.39
		5.52		3.52		3.96
		6.38		6.21		8.52
		8.82		4.74		5.29
		5.87		5.07		4.67
		6.16		5.31		6.03
		6.92		6.72		7.53
		8.49		5.39		3.98
		7.38		4.2		7.21
		7.32		7.27		7.68
		8.14		3.83		7.82
		10.5		6.01		8.38
		5.93		4.04		7.4
		7.11		5.07		6.47
		8.14		5.78		6.76
		3.76		5.39		5.01
		7.94		6.78		5.99
		5.93		7.29		3.76
		8.02		4.59		6.3
		5.53		6.77		4.3
		5.89		6.21		6.13
		5.99		5.5		5.07
		8.91		7.01		4.73
		4.64		4.49		2.83
		5.3		2.86		3.78
		7.99		5.81		7.16
		5.44		4.68		4.8
		7.4		6.66		5.79
		3.7		6.01		6.88
		8.05		4.02		6.56
		10.2		3.86		5.63
		4.48		4.7		4.45
		6.86		5.04		9.13
		5.11		5.26		6.57
		6.43		6.58		7.53
		4.96		5.75		6.93
		7.29		6.68		5.66
		7.9		4.74		6.84
		8.64		5.45		6.34
		7.94		4.27		5.16
		4.99		5.63		8.49
		6.48		5.14		4.92
		2.77		6.49		6.19
		5.1		3.99		7.77
		5.05		5.35		4.05
		11.21		5.49		8.21
		6.72		3.83		7.96
		7.88		3.92		6.19
		5.86		7.73		4.39
		5.21		4.96		6.26
		7.08		5.94		6.31
		7.48		4.2		5.86
		6.6		5.41		4.91
		9.13		4.32		7.24
		8.34		4.34		5.23
		4.58		3.43		6.84
		7.74		5.75		7.43
		4.73		5.07		8.02
		10.39		5.95		5.83
		5.57		5.62		4.28
		8.55		4.34		4.18
		10.64		4.42		4.16
		8.24		3.66		7.19
		7.08		5.26		5.79
		8.59		3.59		5.91
		6.55		4.04		4.61
		6.7		4.5		5.36
		5.61		2.95		7.42
		4.63		4.13		5.5
		6.26		4.17		5.93
		4.51		3.56		5.37
		7.15		4.42		5.11
		5.36		4.63		5.87
		7.03		3.43		8.89
		8.52		4.09		6.94
		3.16		4.01		6.2
		4.74		6.29		8.02
		5.92		4.09		6.35
		4.77		5.14		6.51
		11.24		4.92		7.26
		8.6		3.96		4.3
		6.03		4.14		6.78
		4.7		4.32		8.21
		5.94		2.96		7.79
		6.42		6.03		7.11
		6.82		6.76		7.18
		5.64		4.17		5.88
		8.9		4.02		6.37
		8.96		2.67		6.59
		2.95		4.34		6.48
		5.45		4.33		8.64
		8.9		4.84		3.65
		6.64		3.04		6.75
		5.87		5.57		5.56
		4.55		5		8
		5.89		3.25		6.66
		6.51		3.1		6.31
		5		7.65		7.17
		8.82		5		7.65
		4.55		5.31		7.48
		9.01		5.07		6.74
		6.96		5.7		5.11
		8.37		4.26		5.63
		6.85		6.64		4.78
		8.06		5.62		4.32
		6.79		6.79		3.84
		7.97		4.72		4.45
		8.73		3.81		5.82
		7.45		5.57		4.22
		4.94		4.36		6.09
		8.24		4.13		4.56
		7.08		6.58		4.13
		6.66		3.85		4.15
		5.46		3.7		5.59
		6.82		3.86		3.41
		11.08		3.81		5.49
		6.09		4.59		4.46
		5.02		6.68		6.79
		7.62		3.5		4.09
		7.56		3.88		3.48
		8.86		4.36		3.85
		5.44		5.45		6.89
		7.52		5.8		4.15
		11.48		4.44		5.3
		8.34		6.92		4.26
		9.49		6.77		4.77
		11.21		6.37		4.03
		10.47		4.44		5.37
		12.18		4.52		3.26
		7.87		5.07		4.34
		10.56		5.17		4.28
		3.46		4.83		6
		9.4		3.07		6.46
		4.47		2.25		4.05
		4.96		4.68		5.98
		4.48		4.72		5.1
		10.71		4.5		6.7
		10.46		4.36		5.62
		5.25		3.66		3.69
		9.04		4.33		4.94
		10.57		5.9		4.8
		8.36		5.14		5.27
		7.18		5.29		5.79
		8.13		3.76		3.16
		5.36		4.77		4.88
		9.1		5.94		5.71
		11.48		5.46		3.66
		8.33		4.49		2.93
		7.24		4.65		2.73
		7.4		4.6		4.08
		9.3		4.57		5.92
		7.38		4.72		5.7
		8.5		5.6		6.2
		10.22		6.14		7.06
		2.61		4.77		4.76
		6.79		7.73		4.71
		7.56		6.44		6.8
		5.45		7.49		4.56
		6.96		5.96		6.78
		4.82		6.11		5.18
		2.72		9.55		6.26
		8.07		5.57		6.37
		7.24		6.99		6.72
		4.73		7.51		4.08
		5.09		5.34		6
		5.33		3.76		5.99
		3.43		6.68		5.68
		4.12		4.46		3.11
		5.41		6.35		4.68
		9.51		7.97		4.85
		7.11		5.38		3.91
		4.89		6.34		3.58
		5.43		6.6		3.08
		7.9		5.5		6.26
		6.8		5.13		5.51
		9.36		4.05		7.01
		8.52		5.57		6.47
		6.37		5.97		4.82
		6.85		5.81		5.03
		4.07		4.54		4.8
		3.38		5.94		3.8
		8.79		6.25		5
		6.69		5.83		5.13
		6.13		6.01		6.02
		6.04		9.92		3.7
		9.48		5.51		4.88
		9.81		3.3		7.47
		5.3		7.27		3.13
		10.37		5.46		5.4
		7.57		4.38		3.81
		4.14		7.98		4.47
		7.57		4.69		5.29
		6.26		7.08		5.65
		6.13		5.36		5.56
		3.76		5.7		4.15
		9.98		4.14		3.84
		6.38		3.56		4.34
		6.75		6.47		6.83
		4.89		5.99		3.5
		7.27		4.7		5.3
		5.01		5.04		3.28
		7.88		4.77		8.27
		5.21		3.75		3.03
		7.34		3.23		4.9
		9.12		3.59		6.12
		7.43		4.81		5.27
		7.16		4.81		4.28
		5.32		3.7		7.88
		8.16		4.45		4.08
		7		3.63		4.49
		5.98		5.5		5.03
		8.98		2.67		3.71
		7.19		3.82		4.21
		6.5		4.85		4.8
		4.37		7.78		4.32
		6.17		4.21		6.63
		9.65		6.79		6.3
		5.1		3.16		6.08
		5.3		3.66		6.84
		9.55		2.73		6.65
		9.6		5.51		4.67
		7.21		6.04		4.89
		8.38		5.1		3.71
		5.43		4.46		4.91
		7.29		3.88		4.22
		11.56		3.4		5.56
		9.72		5.04		6.62
		8.48		6.66		4.47
		5.2		4.09		7.23
		6.94		4.75		6.83
		7.39		6.05		7.41
		5.24		6.44		4.13
		6.94		7.52		7.53
		4.36		4.98		4.91
		6.77		7.42		4.94
		3.69		5.5		4.6
		8.9		3.66		5.71
		8.68		5.42		4.62
		5.87		6.15		6.96
		7.38		7.15		6.36
		9.55		4.02		6.04
		9.64		5.56		6.19
		11.35		5.28		5.28
		7.12		6.17		7.28
		7.2		5.56		6.56
		9.74		3.25		5.88
		9.13		4.14		2.98
		5.44		4.59		5.59
		8.7		3.86		4.34
		9.2		4.48		6.53
		8.14		5.58		5.47
		8.52		6.91		6.61
		9.89		7.79		6.16
		11.05		4.38		5.16
		9.06		3.8		4.43
		4.74		5.87		4.7
		6.87		5.53		4.53
		9.16		6.52		2.83
		7.37		4.81		8.47
		9.35		2.86		5.82
		5.19		3.18		5.1
		5.44		4.82		5.15
		9.28		6.41		4.74
		8.56		7.7		5.85
		10.04		5.84		7.19
		5.08		4.46		7.46
		5.03		5.23		5.71
		3.7		6.89		3.92
		7.68		5.88		5.93
		3.31		7.19		7.36
		5.58		3.59		6.46
		5.8		4.12		7.56
		2.98		4.43		7.53
		4.19		3.59		6
		4.7		5.79		5.71
		5.84		4.27		5.98
		3.19		5.04		6.9
		6.39		3.37		7.13
		3.78		5.37		8.02
		5.62		3.79		6.76
		4.28		6.62		6.09
		6.66		4.85		4.62
		4.95		4.34		5.1
		8.39		4.48		5.96
		4.32		5.79		4.91
		4.39		6.02		5.97
		6.67		4.41		5.73
		6.74		6.24		7.18
		6.65		4.96		7.4
		9.24		3.75		7.92
		8.8		4.6		7.47
		5.64		4.74		7.23
		5.37		3.66		6.98
		6.05		5.14		6.45
		5.7		6.47		7.24
		5.75		4.63		7.15
		4.42		3.86		4.25
		3.19		4.97		6.36
		6.79		5.04		5.64
		5.22		4.81		7.99
		3.54		5.97		8.68
		6.26		4.44		5.21
		4.73		4.48		8.98
		4.36		6.51		6.56
		7.19				8.22
		5.26				5.13
		7.29				4.47
		7.56				4.81
		3.53				7.83
		8.08				5.21
		6.99				4.05
		6.87				4.69
		6.81				4.81
		7.27				3.11
		4.32				4.03
		6.43				4.4
		7.13				7.21
		7.49				5.62
		4.12				7.69
		5.24				5.16
		5.77				4.67
		5.8				4.98
		6.11				3.31
		4.53				8.09
		5.16				4.73
		6.46				3.57
		5.35				7.76
		6.58				7.01
		4.23				4.8
		5.45				6.19
		6.99				5.49
		4.33				6.43
		6.25				5.88
		6.78				6.1
		6.4				7.01
		8.03				4.9
		7.96				4.67
		6.45				5.16
		4.64				6.19
		4.92				5.06
		5.16				5.71
		8.05				4.49
		4.51				4.19
		8.26				6.09
		3.84				7.64
		8.5				5.77
		7.07				5.28
		7.65				5.35
		5.29				9.09
		7.57				6.03
		6.97				5.22
		4.19				7.71
		7.26				5.53
		6.37				6.02
		6.01				6.52
		6.11				7.46
		6.08				5.5
		7.04				7.71
		7.19				5.92
		6.3				6.46
		6.51				6.41
		3.35				5.29
		4.16				7.52
		3.2				6.41
		5.22				7.31
		5.94				4.76
		4.51				5.66
		4.31				5.18
		5.82				5.71
		3.84				5.51
		4.82				6.08
		4.39				3.72
		6.09				3.02
		5.55				4.55
		3.16				4.1
		3.54
		3.05
		5.3
		6.15
		2.95
		4.88
		3.69
		6.33
		4.64
		3.71
		4.78
		6.14
		6.87
		6.39
		3.8
		4.77
		4.12
		5.96
		5.78
		5.25
		3.07
		6.26
		4.28
		6.45
		7.58
		4.95
		3.38
		6.04
		6.29
		4.92
		4.75
		6.55
		5.16
		7.46
		5.92
		5.52
		5.75
		5.9
		2.96
		5.05
		3.31
		3.85
		5.53
		6.99
		6.43
		6.35
		5.83
		5.48
		5.56
		5.15
		6.95
		4.65
		5.49
		5.35
		3.53
		6.22
		5.76
		5.7
		6.65
		6.19
		6.6
		6.9
		6.3
		5.79
		6.25
		3.5
		4.15
		5.85
		3.11
		5.71
		3.76
		5.99
		6.66
		4.7
		7.17
		3.37
repeat 3	5.85502	5.83	5.16261	5.31	5.73046	4.26
		6.87		8.12		4.05
		6.76		4.88		4.45
		6.46		5.21		5.7
		3.43		3.85		5.5
		5.92		4.02		5.16
		5.71		4.97		6.08
		6.91		3.66		4.28
		3.69		4.21		4.51
		7.87		4.09		6.26
		5.63		7.77		5.44
		6.75		4.17		5.33
		6.44		4.32		4.42
		3.68		5.84		5.18
		7.9		5.03		4.91
		7.51		5.14		4.06
		7.88		4.88		5.87
		5.87		4.17		5.56
		4.48		4.68		4.52
		4.46		4.5		4.66
		6.37		6.56		8.31
		5.38		5.53		7.04
		5.44		5.58		5.53
		4.6		8.29		6.32
		7.24		3.96		4.19
		6.48		3.61		6
		4.47		3.7		4.6
		8.5		5.26		4.36
		6.75		5.59		3.22
		5.79		4.76		5.54
		6.64		2.96		9.47
		5.13		3.43		6.15
		5.44		4.24		4.95
		6.59		5.34		6.39
		5.97		3.31		8.24
		7.17		6.12		5.1
		5.28		3.91		10.5
		6.2		5.73		6.95
		6.35		8.09		6.27
		6.92		6.14		7.45
		3.75		3.85		7.41
		7.12		4.17		4.46
		3.93		6.58		7.72
		6.43		5.31		5.48
		3.5		6.04		5.7
		5.22		4.09		6.06
		3.75		4.59		8.91
		3.65		6.49		4.36
		4.95		4.18		5.47
		2.96		3.31		5.81
		3.68		3.53		8.91
		6.66		4.46		8.2
		6.08		8.03		6.57
		4.15		5.49		6.18
		4.27		5.94		6.3
		5.19		4.09		6.9
		5.55		4.68		8.47
		5.84		5.39		5.08
		3.84		6.42		7.47
		5.09		3.59		5.04
		8.05		6.36		5.51
		5.73		6.66		5.33
		6.35		7.06		5.97
		6.48		3.88		7.2
		4.88		4.33		4.22
		5.72		5.8		7.92
		6.91		6.72		7.93
		5.94		3.61		6.39
		6.39		5.97		7.34
		6.61		5.97		9.06
		6.31		8.4		5.88
		7.58		6.01		7.22
		5.86		3.23		4.1
		4.88		3.56		8.19
		4.93		4.01		11.64
		6.07		4.08		8.56
		6.57		3.18		9.77
		7.64		4.97		7.26
		3.51		4.88		7.53
		4.19		4.72		6.62
		5.65		4.8		5.65
		3.92		3.96		6.94
		2.61		5.48		6.71
		3.1		6.13		4.14
		4.14		3.92		4.22
		2.9		3.86		4.97
		6.31		5.3		3.38
		5.87		4.24		5.23
		5.5		5.04		3.57
		4.91		5.75		6.63
		4.21		6.75		4.88
		6.43		6.49		8.65
		9.37		3.72		6.53
		6.93		4.17		7.4
		5.43		5.11		6.59
		6.33		6.47		5.72
		6.01		6.23		8.17
		6.36		4.65		4.4
		7.81		3.18		4.45
		9.01		5		4.09
		7.85		3.88		6.86
		5.22		5		8.11
		4.15		5.12		5.78
		5.16		5.13		8.2
		5.95		7.45		7.86
		4.76		5.36		7
		6.66		6.26		7.76
		6.14		3.53		4
		5.83		3.56		8.43
		5.45		3.81		5.83
		6.25		4.88		3.57
		9.28		3.59		8.1
		9.83		4.88		3.85
		5.36		5.45		5.06
		4.05		6.84		5.55
		5.63		8.55		5.64
		8.3		6.51		4.93
		6.61		3.7		4.82
		5.56		7.64		4.13
		5.2		8.54		4.62
		4.06		7.41		5
		5.44		5.75		3.5
		4.91		6.93		6.57
		8.09		6.68		6.17
		7.69		7.54		7.08
		4.51		5.79		5.53
		7.76		9.98		2.2
		7.23		9.4		4.2
		5.82		6.23		5.2
		5.72		5.69		5.79
		5.43		5.17		5.3
		8.93		7.26		4.85
		6.24		4.5		5.34
		3.5		3.07		5.46
		8.9		7.05		6.76
		5.33		3.31		5.24
		6.83		5.94		3.66
		5.53		4.33		4.03
		7.72		4.66		5.3
		5.21		4.95		6.73
		4.63		2.41		7.72
		4		5.01		6.28
		3.91		3.25		4.03
		6.19		7.32		4.93
		6.66		4.09		6.21
		6.6		4.01		6.35
		6.21		6.32		5.79
		3.79		3.73		9.63
		5.83		4.44		5.99
		6.32		5.84		4.68
		6.02		3.18		8.48
		6.75		6.11		6.42
		5.66		4.84		4.82
		4.77		2.84		7.5
		2.6		2.8		5.74
		4.89		3.78		8.19
		5.27		3.56		6.19
		6.02		4.82		7.56
		4.66		6.66		7.35
		6.44		5.39		6.75
		8.52		5.12		10.4
		7.16		4.21		5.68
		7.41		5.31		5.5
		4.64		5.3		8.87
		6.31		4.21		7.65
		6.69		4.01		7.88
		4.34		4.82		3.8
		5.88		5.2		10.27
		7.85		3.92		6.26
		5.43		4.28		8.23
		6.11		5.49		7.15
		7.59		5.93		3.71
		4.37		4.32		8.99
		5.47		4.81		6.6
		3.96		4.34		8.79
		4.51		5.65		6.8
		6.99		5.16		5.44
		3.31		3.96		6.84
		3.07		4.98		5.12
		5.63		3.66		8.75
		6.36		3.34		7.96
		8.3		4.63		5.05
		3.62		3.96		6.47
		3.69		5.04		3.71
		6.08		7.07		4.47
		4.76		4.34		7.12
		5.87		5.17		3.37
		4.15		8.42		6.18
		5.5		6.95		5.78
		4.26		6.58		5.77
		5.17		7.11		8.96
		9.53		7.34		5.83
		6.78		4.98		4.93
		4.03		4.65		7.45
		4.14		6.24		4.47
		5.23		5.62		6.12
		6.19		5.25		8.83
		6.09		5.33		3.65
		3.69		4.45		4.56
		6.2		6.26		6.21
		6.16		5.23		6.42
		7.98		4.59		9.36
		7.57		6.71		6.46
		7.38		5.31		5.77
		5.36		4.53		5.92
		4.85		5.18		5.43
		6.22		6.47		7.73
		9.56		3.96		3.08
		8.84		5.46		5
		7.99		6.53		4.19
		9.98		6.81		3.65
		6.63		5.44		4.4
		5.87		6.59		5.75
		6.37		5.14		4.04
		4.05		5		6.72
		5.63		5.94		5.35
		5.71		6.83		5.44
		5.25		4.11		3.71
		5.88		4.06		2.92
		4.19		5.48		2.21
		5.55		5.07		4.13
		4.67		5.22		4.01
		6.5		4.38		5.88
		5.85		4.32		3.19
		8.47		7.44		8.03
		5.68		3.97		3.32
		5.43		3.97		5.66
		5.98		6.15		3.3
		5.19		3.38		5.05
		6.29		5.32		4.89
		7.23		4.32		2.62
		8.51		5.95		3.7
		4.77		5.02		6.79
		7.42		3.37		3.81
		5.18		7.2		5.84
		7.81		7.67		3.78
		7.34		5.18		5.54
		7.03		4.79		6.73
		8.6		5.13		8.87
		4.42		3.43		7.8
		5.79		5.62		9.38
		8.71		5.24		3.26
		6.96		4.24		7.13
		5.99		4.72		9.23
		6.79		4.96		7.88
		3.5		6.83		6.82
		3.92		4.02		8.03
		5.92		6.31		9.2
		8.66		7.17		8.94
		6.25		6.18		5.81
		2.46		5.07		8.84
		7.54		3.07		9.07
		4.49		2.8		13.01
		4.7		5.59		5.89
		8.46		3.96		8.66
		5.29		5.48		11.45
		7.12		4.39		7.47
		4.76		5.6		9.44
		3.84		3.29		5.03
		5.03		4.82		4.4
		7.99		4.16		5.67
		3.4		5.7		7.44
		3.84		7.91		5.63
		7.84		6.13		4.46
		7		3.66		5.79
		5.22		5.73		5
		4.9		6.74		4.51
		8.65		3.1		4.77
		6.33		5.69		4.34
		7.55		4.32		6.47
		7.43		4.48		4.46
		6.81		6.84		7.18
		6.61		8.62		5.42
		8.13		6.23		4.94
		8.57		4.74		8.28
		7.74		5.02		4.15
		7.51		4.89		6.08
		6.05		5.53		5.54
		8.97		4.53		5.24
		3.73		4.09		3.2
		6.05		4.81		3.85
		4.47		3.96		7.37
		4.47		2.89		6.25
		6.86		5.48		6.16
		8.58		4.21		5.29
		3.5		3.3		5.32
		5.55		4.63		4.6
		4.8		6.49		7.98
		5.06		3.38		6.13
		6.04		6.09		6.48
		6.28		8.68		7.19
		3.26		4.57		11.83
		6.48		3.88		7.04
		6.37		5.94		9.24
		5.54		4.24		7.43
		6.46		3.46		5.19
		8.07		3.55		4.15
		6.42		4.57		3.24
		3.5		4.32		4.37
		4.74		7.15		5.22
		7.98		5.64		6.72
		8.05		5.07		4.96
		4.25		3.25		5.53
		5.02		4.31		6.31
		8.82		5.64		3.11
		4.56		4.34		5.79
		4.56		4.31		6.98
		7.78		3.91		5.51
		3.23		5.69		5.68
		4.28		6.82		4.19
		7.92		4.17		2.92
		7.12		4.43		5.64
		5.56		4.54		4.95
		7.47		5.46		6.82
		9.68		7.94		7.14
		5.28		5.17		5.84
		4.37		4.21		3.71
		6.91		3.88		5.7
		5.54		4.09		8.69
		7.53		4.31		5.07
		6.98		4.01		3.64
		4.89		5.88		6.13
		5.16		4.54		5.33
		2.85		5.38		7.04
		7.53		5.69		5.64
		5.1		5.04		3.85
		7.37		3.73		6.56
		7.53		3.29		6.04
		3.62		3.83		4.34
		4.47		3.29		5.92
		5.35		4.41		6.48
		4.85		4.36		5.71
		4.82		5.45		4
		6.39		5.65		5.24
		7.52		4.94		6.14
		6.31		4.44		4.62
		4.8		5.81		4.96
		5.99		4.38		5.84
		5.21		4.17		3.04
		7.92		6.86		8.52
		4.98		4.48		5.93
		4.69		5.52		4.63
		8.19		3.72		6.49
		7.71		5.65		5.36
		7.06		5.84		5.63
		5.69		2.63		6.36
		7.9		4.79		4.91
		5.42		3.76		3.5
		4.95		7.55		4.45
		4.85		5.65		4.51
		5.16		4.17		4.19
		6.4		5.11		7.48
		6.5		6.2		7.75
		7.05		6.11		4.13
		5.25		4.21		4.77
		5.34		7.95		5.56
		6.91		8.53		5.25
		6.81		6.06		4.09
		6.45		7.1		4.91
		4.67		4.5		5.51
		6.35		5.94		5.58
		7.63		4.76		3.57
		8.07		4.59		4.61
		4.26		4.09		3.57
		4.27		5.75		5.92
		3.6		6.66		4.47
		6.88		6.5		4.8
		4.58		3.37		5.25
		7.2		5.02		4.47
		6.63		7.28		5.63
		5		5.12		5.53
		9.33		5.28		4.39
		3.81		4.59		5.51
		4.56		3.88		7.98
		6.44		6.6		7.44
		7.33		4.44		5.59
		4.39		7.71		3.26
		5.08		4.85		5.55
		10.46		6.97		4.51
		6.7		3.67		6.32
		8.42		5.03		5.72
		8.35		5.12		5.88
		5.22		5.6		3.85
		7.91		3.25		6.13
		7.75		5.65		4.49
		6.46		3.08		5.56
		4.76		3.38		3.91
		7.47		4.82		4.9
		6.46		4.95		10.27
		4.05		3.91		4.4
		6.93		5.99		5.16
		6.88		6.9		4.61
		6.42		7.28		6.05
		9.33		6.23		4.4
		6.32		4.17		3.07
		3.76		5.14		3.84
		7.12		3.83		5.36
		6.99		3.85		4.3
		7.06		6.7		7.42
		7.42		5.11		2.87
		5.16		5.62		6.13
		5.78		5.22		4.86
		6.25		3.95		3.65
		9.15		6.74		3.57
		5.29		6.49		4.76
		7.14		5.62		3.93
		5.64		6.12		4.6
		7.6		9.22		2.82
		7.23		7.07		4.56
		5.43		6.35		3.58
		3.84		6.35		3.32
		2.92		5.92		5.24
		4.6		5.3		5.42
		6.32		3.46		4.9
		7.35		5.63		5.44
		3.51		9.93		7.47
		3.64		4.81		4.68
		7.01		7.24		5.64
		3.58		6.97		6.49
		6.48		6.69		5.08
		2.95		8.24		6.66
		6.32		4.95		5.08
		4.64		3.56		5.48
		5.79		6.75		4.15
		5.64		5.28		7.47
		6.64		5.31		4.85
		6.14		7.49		5.7
		4.19		4.78		4.82
		3.85		3.85		5.62
		3.24		3.47		12.03
		4.76		4.04		3.85
		4.64		3.71		7.26
		2.3		5.13		3.86
		3.56		2.75		4.48
		6.99		3.61		4.61
		7.24		5.24		5
		4.8		4.68		7.77
		6.54		3.56		6.1
		3.99		4.88		4.62
		5.3		5.15		5.1
		4.67		3.21		11.79
		4.66		6.28		6.13
		4.6		5.75		6.66
		2.95		6.82		5.38
		8.13		6.77		6.09
		7.19		5.43		3.16
		5.53		7.51		6.47
		4.53		6.68		5.83
		2.77		8.2		4.12
		6.12		8.93		4.94
		4.7		5.53		5.24
		6.95		5.22		4.05
		5.43		7.49		5.59
		6.74		7.1		5.62
		7.31		4.02		5.07
		5.87		8.15		4.69
		5.9		4.5		5.98
		5.22		4.44		4.32
		4.8		3.54		4.68
		6.67		6.4		7.84
		5.97		3.29		5
		5.13		2.76		6.61
		8.33		3.82		4.82
		7.83		3.43		13.85
		6.95		7.56		5.71
		4.17		5.49		5.38
		4.56		4.21		2.93
		5.63		4.72		3.95
		8.75		5.95		4.46
		6.12		4.59		5.11
		5.45		5.49		3.11
		7.02		2.69		5.16
		3.28		2.96		3.26
		4.03		5.96		6.21
		5.03		5.82		7.58
		6.58		3.75		8.38
		3.84		7.54		4.95
		7.36		5.3		7.03
		4.95		5.12		7.45
		4.61		6.12		5.81
		6.19		3.46		5.43
		4.68		5.81		3.79
		6.65		4.17		6.57
		4.34		9.28		6.11
		5.1		4.62		9.15
		7.25		3.4		5.17
		3.45		7.88		7.38
		5.15		5.12		5.45
		4.51		4.85		3.69
		5.39		4.32		5.55
		4.74		3.34		4.19
		6.63		2.89		5.88
		1.97		5.38		5.45
		6.41		4.28		6.66
		5.98		2.54		6.4
		6		5		5.25
		4.59		5.83		4.91
		4.81		3.43		3.73
		4.22		3.23		4.4
		6.32		4.28		3.85
		8.82		4.14		4.9
		6.84		4.9		5.22
		6.16		4.24		4.33
		4.96		7.16		6.39
		4.53		2.95		7.68
		3.04		5.89		5.95
		3.19		4.74		4.81
		4.82		7.45		6.72
		6.54		5.48		5.28
		6.74		7.03		4.28
		4.41		4.52		5.48
		6.83		4.24		3.93
		4.62		4.46		4.53
		7.55		3.85		5.36
		7.97		5.92		4.45
		8.03		7.72		3.16
		8.44		4.74		2.2
		6.35		5.82		3.66
		5.8		4.17		3.22
		4.68		8.08		5.06
		3.22		4.32		5.03
		3.39		3.66		3.53
		7.68		4.57		5.86
		7.09		4.86		5.09
		7.59		4.63		3.58
		4.64		3.59		4
		3.25		5.03		3.85
		2.61		3.97		3.69
		5.35		4.74		3.38
		4.95		4.82		5.73
		7		2.54		3.2
		4.99		4.92		4.18
		3.23		5.22		3.69
		3.85		4.09		4.95
		4.3		4.32		4.02
		6.69		5.02		3.91
		7.14				4.56
		7.02				5.25
		5.77				3.38
		5.41				2.73
		3.2				4.68
		5.87				5.07
		9.02				3.75
		7.41				6.13
		7.8				6.53
		3.09				4.95
		5.43				4.04
		5.9				6.78
		3.11				6.05
		5.29				6.23
						6.76
						5.64
						6.35
						6.46
						8.54
						5.24
						7.71
						4.61
						6.73
						6.08
						7.92
						6.47
						4.64
						7.58
						7.43
						8.85
						4.76
						4.34
						6.51
						5.43
						7.11
						9
						7.96
						5.79
						4.6
						3.62
						6.59
						6.88
						6.33
						7.35
						9.96
						5.64
						4.74
						5.54
						5.45
						3.11
						5.25
						3.62
						5.79
						5.33
						3.43
						5.85
						4.88
						9.03
						7.48
						4.64
						4.66
						4.56
						3.6
						4.47
						6.79
						4.93
						4.67
						4.82
						5.38
						3.7
						4.35
						6.59
						6.46
						5.42
