# Supplementary material for: BICD2 promotes ciliogenesis by facilitating CP110 removal from the mother centriole
Source: EMBO Rep. 2025 Oct 16;26(22):5567–88. doi: 10.1038/s44319-025-00597-0 (PMC12635215; doi:10.1038/s44319-025-00597-0)
Supplement: Supplementary file 7 — Source data Fig. 6 [file 44319_2025_597_MOESM7_ESM.zip › Figure 6/6H_Numerical data.xlsx]

## Sheet: Sheet1
		Ctrl MO			bicd2 MO			bicd2 MO+cp110 MO
	Left	100	100	97.62	45.95	56.36	56.06	87.5	80.56	87.5
	Middle	0	0	2.38	35.14	30.91	30.3	9.38	13.89	12.5
	Right	0	0	0	18.92	12.73	13.64	3.13	5.55	0
